# Supplementary material for: Prognostic value of tumor immune cell infiltration patterns in colon adenocarcinoma based on systematic bioinformatics analysis
Source: Cancer Cell Int. 2021 Jul 3;21:344. doi: 10.1186/s12935-021-02048-x (PMC8254898; doi:10.1186/s12935-021-02048-x)
Supplement: Supplementary file 1 — Additional file 1. Additional tables. [file 12935_2021_2048_MOESM1_ESM.xlsx]

## Sheet: S I
Table-S1: Relative Fractions of tumor-infiltrating immune cells of CRC patients
id	B cells naive	B cells memory	Plasma cells	T cells CD8	T cells CD4 naive	T cells CD4 memory resting	T cells CD4 memory activated	T cells follicular helper	T cells regulatory (Tregs)	T cells gamma delta	NK cells resting	NK cells activated	Monocytes	Macrophages M0	Macrophages M1	Macrophages M2	Dendritic cells resting	Dendritic cells activated	Mast cells resting	Mast cells activated	Eosinophils	Neutrophils
TCGA_TCGA-AZ-4615	0.00413815	0	0.00935431	0.369626	0	0.0643298	0.107358	0.0425985	0.000546745	0.0101062	0	0.0143703	0	0.0857457	0.123599	0.127801	0.00833005	0	0.0320962	0	0	0
TCGA_TCGA-AA-3982	0.0382109	0	0.000353608	0.205204	0	0.185678	0.0404918	0.0160068	0.0346404	0	0	0	0	0.0791192	0.0719367	0.218715	0.0865619	0	0.00219327	0.0208881	0	0
TCGA_TCGA-D5-6922	0.0368505	0	0.0054399	0.116923	0	0.0696315	0.00573658	0	0.0568072	0	0.0095754	0	0	0.306411	0.130085	0.191944	0.00362511	0	0	0.0669706	0	0
TCGA_TCGA-D5-5540	0.0106672	0	0	0.207159	0	0	0.16713	0.0119528	0	0.0188986	0	0	0	0.0971053	0.156148	0.133912	0.0179386	0	0	0.166854	0	0.0122349
TCGA_TCGA-A6-6650	0.05773	0	0.118454	0.00776572	0	0.337293	0.0972575	0.0229057	0	0	0.0151078	0	0	0.0696318	0.0440681	0.144995	0.013627	0.0190516	0	0.0165283	0.0285858	0.00699864
TCGA_TCGA-F4-6461	0.37086	0	0.0345063	0.0797837	0	0.112719	0.000290222	0.0191856	0.0436484	0	0	0.00941955	0	0.172922	0.0494312	0.0729797	0	0	0.0342548	0	0	0
TCGA_TCGA-CM-6161	0.0534402	0	0.0115586	0.123766	0	0.226321	0.140745	0.0266153	0	0	0.0300627	0	0	0.152823	0.0228937	0.144444	0.0425947	0.00366799	0.00989067	0	0.0111761	0
TCGA_TCGA-AA-3552	0.165698	0	0.136651	0.162163	0	0.104907	0.0400996	0.0129665	0.0388523	0	0	0	0.0206161	0.0789505	0.0737187	0.132351	0.0155671	0	0.0174594	0	0	0
TCGA_TCGA-AA-A00D	0.074702	0	0.0171126	0.204618	0	0.132931	0.0433968	0.0348271	0.0172357	0	0	0.0553053	0	0.0617967	0.129915	0.119756	0.0542734	0	0.05413	0	0	0
TCGA_TCGA-AY-4070	0.0429984	0	0.0971153	0.179865	0	0.182802	0.0452568	0.119967	0.073006	0	0.00862393	0	0.00674391	0.0680431	0.0524223	0.0472778	0.0592865	0.00722648	0.00936568	0	0	0
TCGA_TCGA-AA-3685	0.0427826	0	0.0277588	0.140826	0	0.162531	0.0819382	0.053224	0.00383815	0	0	0.0262914	0.00033233	0.0458729	0.124898	0.192492	0.0206731	0.00863846	0.0112434	0	0.0521133	0.00454655
TCGA_TCGA-DM-A0XF	0.0438258	0	0.0176962	0.120679	0	0.14724	0.138346	0.0082318	0.00192071	0	0.0264424	0	0.0137844	0.192584	0.136057	0.0958228	0.0215792	0	0.0177173	0	0.018074	0
TCGA_TCGA-CM-6676	0.0262835	0	0.010584	0.0583321	0	0.135106	0.111279	0.0050853	0.034165	0	0.0322995	0	0	0.396659	0.0388161	0.126998	0.00388311	0	0.00907721	0.011432	0	0
TCGA_TCGA-D5-6534	0.0257365	0	0.00515041	0.0610973	0	0.116746	0.0151895	0.0363932	0.0664295	0.00676581	0	0.0161931	0	0.261677	0.101373	0.107259	0.10693	0	0.0630687	0	0	0.00999079
TCGA_TCGA-A6-2678	0.0432072	0	0.00548844	0.136042	0	0.207407	0.0820544	0.00704738	0	0	0.0102206	0.0326176	0.00447479	0.177093	0.0805655	0.151476	0.014546	0.00879712	0.0372308	0	0	0.00173263
TCGA_TCGA-AY-4071	0.0551676	0	0.0346706	0.249472	0	0.199876	0.0176539	0.0387184	0.0100914	0	0	0.0140339	0.02553	0.0903186	0.090753	0.123048	0.0351223	0	0	0.0155444	0	0
TCGA_TCGA-A6-5660	0.00545735	0	0.00341238	0.0502261	0	0.135338	0.0642988	0	0.00876574	0	0.0418052	0	0	0.37376	0.017395	0.210831	0.0229531	0	0.0177905	0.00399944	0.0253655	0.0186012
TCGA_TCGA-D5-5537	0	0	0.121909	0.0666894	0	0.310329	0.0904102	0	0.0109538	0	0.0131208	0	0.000384386	0.0824565	0.0355424	0.153608	0.0931871	0	0.0202489	0.00116068	0	0
TCGA_TCGA-A6-6653	0.0516321	0	0.010339	0.0432111	0	0.190276	0	0	0.023917	0	0.0118617	0.039216	0	0.375299	0.0624734	0.0594882	0.0226661	0	0	0.0957999	0.00560091	0.00821983
TCGA_TCGA-AA-A00O	0.030969	0	0.00702526	0.0540239	0	0.119599	0.0105606	0.0157959	0.0732912	0	0.0516376	0	0	0.46896	0.0612802	0.0997422	0	0	0	0.00711562	0	0
TCGA_TCGA-5M-AAT6	0.0318096	0	0.0459155	0.173666	0	0.0792317	0.103072	0.0363974	0.0330509	0	0.0113348	0	0	0.140989	0.121964	0.177762	0.00226594	0	0.0406112	0	0	0.00192973
TCGA_TCGA-AA-3516	0.0054662	0	0.00897551	0.236468	0	0	0.170078	0.0412566	0	0.0282846	0	0.0224916	0	0.088699	0.114471	0.110144	0.0231158	0.0998702	0.0254849	0	0	0.0251949
TCGA_TCGA-AA-3869	0.0422079	0	0.00509401	0.0905384	0	0.117118	0.068691	0.00768511	0.0118227	0.00229917	0.0158916	0	0	0.260463	0.0740546	0.147787	0	0	0	0.0951536	0	0.0611934
TCGA_TCGA-AA-3833	0.0849232	0	0.00514081	0.194006	0	0.0664535	0.0692956	0.0260041	0	0	0.040053	0	0	0.182189	0.0352378	0.136673	0.00171804	0.00511422	0	0.106884	0.0216532	0.0246545
TCGA_TCGA-AY-6386	0.0218921	0	0.0368662	0.0827944	0	0.140896	0.0245855	0.0396349	0.0479829	0	0.056959	0	0	0.300375	0.0428111	0.0545884	0.0189792	0.00641271	0	0.11689	0.00264114	0.00569139
TCGA_TCGA-AA-A02R	0.0185245	0	0.00234352	0.182036	0	0.0467044	0.122198	0.0382253	0	0	0	0.0763494	0	0.114862	0.182438	0.102906	0.029752	0	0.0836606	0	0	0
TCGA_TCGA-CM-4751	0.0701682	0	0.0068038	0.250487	0	0.148164	0.0719594	0.0362086	0.014157	0	0	0.0293621	0	0.0503584	0.124347	0.0894344	0.035304	0	0.0732466	0	0	0
TCGA_TCGA-A6-6780	0.00635482	0	0.00234075	0.0810506	0	0.144686	0.144988	0.0221374	0	0.00476417	0.0212808	0	0	0.193865	0.115086	0.176924	0.0120007	0	0	0.0415717	0.00872799	0.0242227
TCGA_TCGA-F4-6570	0.0369412	0	0.0031152	0.23473	0	0.0800129	0.0130695	0.0475518	0.0354562	0	0.0288986	0.0291459	0.0105289	0.181019	0.1187	0.153379	0.0191096	0	0.00755039	0	0	0.000792563
TCGA_TCGA-A6-5665	0.0895693	0	0.00685849	0.171816	0	0.139832	0.0986761	0.0220428	0.00128707	0	0.0680791	0	0.00805701	0.0872018	0.0385909	0.0834258	0	0.0307991	0	0.133662	0.0053929	0.01471
TCGA_TCGA-D5-6926	0.00360293	0.00288133	0.00567112	0.0686936	0	0	0.0383542	0.00151722	0.0117618	0	0.0370418	0	0	0.503117	0.113855	0.0621451	0.01019	0	0	0.119379	0.00176777	0.0200219
TCGA_TCGA-AA-3692	0.0259217	0	0.00290726	0.0588687	0	0.158338	0.0899358	0.00711112	0.0317306	0	0.00657139	0.00363758	0.00425014	0.146048	0.0286666	0.149773	0.0937845	0	0	0.0925301	0.0887534	0.0111719
TCGA_TCGA-A6-4105	0.0369501	0	0.00951303	0.208056	0	0.109035	0.138845	0.0480649	0.0066652	0	0.0331138	0	0	0.114018	0.0830798	0.155633	0.00030656	0.00788439	0	0.0120451	0.0240224	0.0127673
TCGA_TCGA-AA-3697	0.0890574	0	0.0215789	0.161299	0	0.0892407	0.109429	0	0	0	0.0607788	0	0	0.17561	0.0519353	0.148301	0.00346034	0	0	0.0893095	0	0
TCGA_TCGA-A6-2686	0.0473499	0	0.00967241	0.275293	0	0.0455705	0.140082	0.0407809	0.0401114	0	0.0264144	0	0.000135371	0.126334	0.0670614	0.0989983	0.0498073	0.0115324	0	0.00401162	0.0114433	0.00540216
TCGA_TCGA-G4-6627	0.0895337	0	0.0550703	0.203355	0	0.180133	0.0854064	0.0190053	0	0.0102246	0	0	0	0.0574706	0.111824	0.0935962	0.00126984	0.0231296	0.0220675	0.0264988	0.0214152	0
TCGA_TCGA-A6-2672	0.014616	0	0.00249582	0.1336	0	0.134022	0.0982904	0.0282026	0	0	0.0639515	0	0	0.230967	0.0891861	0.0904333	0.00672445	0.0125094	0	0.0842832	0	0.0107194
TCGA_TCGA-AD-6963	0.0435282	0	0.00771354	0.281687	0	0.10504	0.164929	0.0331975	0	0	0.0211558	0	0	0.104099	0.0972278	0.0676701	0.00588287	0.00194175	0	0.0141222	0	0.0518052
TCGA_TCGA-AA-3861	0.150512	0	0.290356	0.140363	0	0.16526	0.02327	0.0111344	0.0128484	0	0	0.00441568	0.0231222	0.037066	0.0477732	0.0401121	0.0254072	0	0	0.00947059	0.0188897	0
TCGA_TCGA-G4-6311	0.191704	0	0	0.0243577	0	0.0300859	0.00737224	0.0170673	0.0372282	0	0.00884398	0	0	0.513532	0.0274934	0.0897084	0	0	0	0.0414775	0.00376533	0.00736435
TCGA_TCGA-AZ-4323	0.236124	0	0.0670274	0.23791	0	0.11418	0.0305845	0.0791034	0.0434669	0	0	0	0	0.110922	0.0292588	0.0394183	0	0.00599361	0	0.00601085	0	0
TCGA_TCGA-A6-6781	0.0466648	0	0.00485602	0.0316347	0	0.201486	0.016134	0	0	0	0.0405438	0	0	0.341055	0.0475725	0.0953388	0	0	0	0.0767864	0	0.0979278
TCGA_TCGA-CA-6718	0.0809742	0	0.0545914	0.110355	0	0.0773551	0.107582	0.0382668	0.00271775	0.0400962	0.0650258	0.0176513	0	0.0756212	0.196631	0.0827159	0.0166017	0	0.0260611	0	0	0.00775391
TCGA_TCGA-F4-6856	0.147488	0	0.0163705	0.350068	0	0.0330095	0.0296831	0.01317	0.0154713	0	0.0072636	0	0.0291035	0.164609	0.076237	0.0805768	0.022685	0	0	0.010212	0.00405214	0
TCGA_TCGA-D5-6539	0	0.00976945	0.115124	0.092706	0	0.250233	0	0.0104578	0.0560654	0	0.0321368	0.00372703	0.00847879	0.0356229	0.0446144	0.149993	0.0969188	0.0213959	0.0488098	0	0.0239468	0
TCGA_TCGA-A6-2674	0.0479332	0	0.00874863	0.00384228	0	0.118062	0	0	0	0.0105186	0.00182392	0	0	0.290674	0.0131534	0.105839	0	0	0	0.244507	0	0.154897
TCGA_TCGA-AA-3842	0.00478588	0.00689389	0	0.242245	0	0.018399	0.0137008	0.0166511	0.0553436	0	0	0	0	0.350884	0.0555799	0.15194	0.0100117	0	0	0.0735646	0	0
TCGA_TCGA-D5-5539	0.0463191	0	0.00381954	0.0252514	0	0.142834	0	0.000305114	0.0307559	0	0.0234119	0	0	0.445017	0.0506697	0.119584	0.00241518	0	0	0.0941263	0.00242592	0.0130646
TCGA_TCGA-AA-3841	0.1284	0	0.0219569	0.183283	0	0.00419209	0.0172489	0	0.0917675	0	0.0287495	0.00339291	0	0.298406	0.0940337	0.0823085	0.0170018	0	0.00343353	0.00691372	0	0.0189127
TCGA_TCGA-AA-A00N	0.0321808	0	0.002605	0.0479916	0	0.113261	0	0.0109631	0.0268181	0	0.00117115	0.0119444	0	0.46624	0.0519051	0.136497	0	0	0	0.0702461	0	0.028177
TCGA_TCGA-F4-6569	0.109369	0	0.0158063	0.0901072	0	0.0464723	0.0155785	0.00654813	0.0349894	0.00260877	0	0	0	0.454359	0.0497507	0.128447	0.00241846	0	0.031797	0.0117477	0	0
TCGA_TCGA-A6-3810	0.034524	0	0.00451406	0.0614288	0	0.138289	0.0627047	0.0132657	0	0	0.0325858	0	0	0.312173	0.0861799	0.146918	0	0	0	0.0361878	0.0290334	0.0421957
TCGA_TCGA-D5-7000	0.0496859	0	0.0332791	0.107745	0	0.165685	0.0503167	0.0467446	0.0204287	0	0.0327923	0	0	0.205546	0.0706846	0.0791005	0.00778286	0	0.024048	0.0223668	0.0454929	0.0383009
TCGA_TCGA-G4-6588	0.00245788	0.00609487	0.00437326	0.0584068	0	0.195256	0	0	0.0120239	0	0.0311875	0	0	0.238566	0.0502765	0.146002	0	0	0	0.229205	0	0.0261506
TCGA_TCGA-QG-A5YW	0.14887	0	0.178977	0.0523589	0	0.208547	0.0122835	0.0209318	0.0114664	0	0	0	0	0.138122	0.0268283	0.104054	0	0.00524881	0	0.0923108	0	0
TCGA_TCGA-F4-6854	0.0306364	0	0.00561223	0.165395	0	0.124805	0.133122	0.00044451	0.0217031	0	0.0182328	0	0	0.304204	0.0739455	0.0875516	0	0	0	0.0343475	0	0
TCGA_TCGA-G4-6586	0.0622693	0	0.0114033	0.393545	0	0	0.137271	0.0775223	0.0221075	0	0.0718594	0	0.00533003	0.0700836	0.0528006	0.0438503	0.0243571	0.0153082	0	0.012293	0	0
TCGA_TCGA-D5-6932	0.0317965	0	0.00355704	0.0792146	0	0.105119	0.0445171	0.0313065	0.0442727	0	0	0.0304068	0	0.33663	0.0542203	0.132189	0.0144218	0	0	0.0914435	0	0.000904646
TCGA_TCGA-AD-6899	0.0701043	0	0.00768239	0.102926	0	0.197099	0.00788876	0	0.00773665	0	0	0	0	0.287565	0.12586	0.188495	0	0	0.00196465	0.0024065	0.000270643	0
TCGA_TCGA-AA-3850	0	0	0.189762	0.0753742	0	0.119623	0.0678622	0.0360659	0.0404223	0	0.0323448	0	0	0.178526	0.0305246	0.17199	0.00227885	0	0	0.0276398	0.00312907	0.0244578
TCGA_TCGA-AA-3529	0.00327676	0.0136008	0.0384431	0.0915403	0	0.0756737	0.0900142	0	0.0208336	0	0.0465949	0	0	0.218847	0.00963474	0.147168	0.0184065	0	0.0744805	0.0623659	0.0478114	0.0413089
TCGA_TCGA-AA-3956	0.217671	0	0.16155	0.112961	0	0.162963	0.0301902	0	0.0208409	0	0.013279	0	0.0152545	0.0385068	0.0450728	0.096595	0.0264011	0	0	0.0498721	0	0.00884268
TCGA_TCGA-AA-3986	0.108915	0	0.142856	0.156088	0	0.0795948	0.0758374	0.0292031	0.0680749	0	0.00184003	0	0	0.1123	0.0907699	0.0852095	0.0188056	0	0.0170213	0.00223554	0	0.0112492
TCGA_TCGA-DM-A28H	0.107117	0	0.0896248	0.0887839	0	0.135455	0.0187256	0.0551822	0.00549888	0	0	0.011437	0	0.134182	0.0750207	0.155702	0.057891	0	0.0494668	0.0159132	0	0
TCGA_TCGA-A6-A5ZU	0.0792211	0	0.00185778	0.0730475	0	0	0.0592315	0.0167953	0.0129584	0	0.0395166	0	0	0.439255	0.111944	0.133882	0	0	0.0322906	0	0	0
TCGA_TCGA-AA-A00E	0.0919731	0	0.0151627	0.0944044	0	0.0827443	0.0738739	0.0476085	0.0179175	0	0.0136122	0.0260937	0	0.190209	0.11712	0.130826	0.0629048	0	0.0355509	0	0	0
TCGA_TCGA-DM-A1D0	0.0234746	0	0	0.0253596	0	0.0259806	0	0.020173	0.0138786	0	0.0403929	0	0	0.547635	0.0218138	0.130896	0	0	0	0.150396	0	0
TCGA_TCGA-AZ-4315	0.0415959	0	0.004213	0.11898	0	0.0580516	0.00706204	0.0226949	0.00193639	0.0241497	0	0.0930231	0.000265602	0.164786	0.162694	0.192638	0.0766736	0	0.0312368	0	0	0
TCGA_TCGA-A6-5656	0.00787968	0.00300028	0.00160621	0	0	0.183654	0.0758606	0	0	0	0.0667959	0	0	0.530466	0.0115017	0.0595604	0	0.00463333	0	0.0550426	0	0
TCGA_TCGA-AA-3525	0.182492	0	0.18785	0.114882	0	0.088892	0	0.00605233	0.0177773	0	0	0	0	0.149448	0.0633174	0.108136	0	0	0	0.0624406	0.00444395	0.014268
TCGA_TCGA-AA-3672	0.0685622	0	0.00730528	0.293148	0	0	0.143393	0.0199006	0.0112655	0	0.0727324	0.0313855	0	0.144574	0.107766	0.0606051	0.0183216	0	0	0	0	0.0210409
TCGA_TCGA-CM-6674	0.0539038	0	0.00456342	0.123114	0	0.155367	0.0267898	0.0102191	0.00818528	0	0	0.0538982	0	0.25178	0.13614	0.112874	0.0125999	0	0.0505655	0	0	0
TCGA_TCGA-AY-A69D	0.145403	0	0.0342897	0.0365644	0	0.241922	0.0779966	0.0705968	0	0	0	0.0104926	0	0.11813	0.0431406	0.109395	0	0.038263	0	0.0738062	0	0
TCGA_TCGA-AA-3663	0.0516538	0	0.00938642	0.0711797	0	0.124266	0.00394744	0.042753	0.000823975	0	0	0.0310596	0	0.137872	0.0890135	0.199453	0.0251313	0	0	0.168074	0.0269152	0.0184713
TCGA_TCGA-F4-6806	0.181073	0	0.0922946	0.122354	0	0.202757	0	0.0606877	0.0242224	0	0	0	0.0190416	0.0960878	0.0479571	0.0406875	0.0423817	0	0	0.0643137	0.0061416	0
TCGA_TCGA-F4-6855	0	0.00834474	0.000954643	0.0311728	0	0.157546	0	0.0206254	0.0361748	0	0	0.0431136	0	0.297577	0.0415864	0.307509	0.0279774	0	0.0257581	0	0	0.0016604
TCGA_TCGA-D5-6930	0.121819	0	0.0163634	0.146624	0	0.186221	0.017275	0.0480072	0.00890947	0	0.0190833	0.0337219	0	0.158289	0.123679	0.0788441	0.0178439	0	0	0.0233192	0	0
TCGA_TCGA-AA-3814	0.0296634	0	0.00298773	0.11767	0	0.134894	0.0964874	0.0249859	0	0	0.0372514	0	0	0.147067	0.0634849	0.213908	0.0480027	0	0	0.0328686	0.0306047	0.0201247
TCGA_TCGA-D5-5541	0.0510032	0	0.0327184	0.0889715	0	0.0779368	0.0238073	0.0309543	0.00867884	0	0	0.0118141	0	0.480017	0.0789293	0.109267	0.00288902	0	7.42766e-07	0.00301284	0	0
TCGA_TCGA-CK-5916	0.0471934	0	0.00736142	0.165806	0	0.069634	0.0791351	0.0445325	0.0225582	0	0.0586341	0.0106841	0	0.168624	0.105945	0.122091	0.0441231	0	0.03693	0	0	0.0167479
TCGA_TCGA-AA-3812	0.0106001	0	0.00333338	0.110261	0	0	0	0.0145661	0.0637162	0	0	0	0	0.648201	0.0195306	0.0647726	0.0137541	0	0	0.0512654	0	0
TCGA_TCGA-AA-3877	0.0258597	0	0.00233603	0.0969758	0	0.207214	0.00364524	0.0686019	0.00989556	0	0	0.0500936	0.00499417	0.102965	0.151468	0.0515373	0.0166225	0	0	0.020651	0.0385555	0.148584
TCGA_TCGA-AA-3845	0.0384464	0	0.0354945	0.176601	0	0.0548615	0.141379	0.0278953	0.0161656	0	0.0141343	0.0153045	0	0.127811	0.107416	0.121145	0.00458642	0.0262518	0.0183734	0	0.0515929	0.0225416
TCGA_TCGA-WS-AB45	0.0726104	0	0.0145483	0.0117691	0	0.131691	0.0280999	0	0	0	0.0430098	0	0.00660711	0.245871	0.0360328	0.180931	0	0	0	0.0536899	0	0.17514
TCGA_TCGA-A6-2682	0.0138174	0	0.00338307	0.0145951	0	0	0.080226	0.00787916	0.0152477	0.00512297	0.0321347	0	0	0.389257	0	0.019562	0.000562007	0	0	0.381672	0	0.0365408
TCGA_TCGA-D5-6923	0.0081235	0.00895692	0.00130176	0.0490406	0	0.141794	0.0150064	0.0144603	0	0	0.0381191	0	0	0.491665	0.0162042	0.0635113	0	0.0211837	0	0.130634	0	0
TCGA_TCGA-A6-6648	0.00107977	0	0.0984779	0.133678	0	0.264791	0.0905303	0	0	0	0	0.0191274	0.00435213	0.0735217	0.0519116	0.0880588	0.0488834	0.00578349	0.119805	0	0	0
TCGA_TCGA-AZ-4308	0.0285522	0	0.00592327	0.172043	0	0	0.00554845	0.0310103	0.0465457	0	0	0.0199914	0	0.343793	0.0808107	0.150274	0.02584	0	0	0.0702194	0	0.0194494
TCGA_TCGA-4T-AA8H	0	0.00271887	0.164373	0.1372	0	0.292434	0.0268347	0	0.057126	0	0.0407676	0	0.00772504	0.0479688	0.00897116	0.070464	0.0882287	0.0144801	0	0.0226828	0.0180249	0
TCGA_TCGA-AZ-6605	0.103364	0	0.0097276	0.0557712	0	0.13781	0.0166772	0.0350504	0.0541071	0	0	0	0	0.356172	0.0806568	0.107623	0	0	0.0269808	0.0160592	0	0
TCGA_TCGA-AD-6901	0.00682406	0.00841158	0	0.122479	0	0.054048	0.00939617	0.0161905	0.0138386	0	0	0.043925	0	0.344175	0.151101	0.159173	0.0187104	0	0.0517273	0	0	0
TCGA_TCGA-NH-A50U	0.00512965	0.0155835	0	0.0520823	0	0	0	0.00603723	0.0732615	0.000292962	0.0904233	0	0	0.467853	0.0170479	0.0730493	0	0	0	0.19924	0	0
TCGA_TCGA-A6-A566	0.0101238	0.00394324	0.000439824	0.0218532	0	0.0986363	0.00362325	0	0.0177884	0	0.0550902	0	0	0.469576	0.017282	0.262798	0.00939019	0	0	0.0264557	0	0.00300032
TCGA_TCGA-G4-6303	0.0353223	0	0.00359214	0.0632508	0	0.146154	0.0318936	0.0290265	0.0410974	0	0.00747971	0	0	0.394197	0.0322626	0.0797692	0.0337505	0.0399959	0	0.0513689	0	0.0108401
TCGA_TCGA-D5-6927	0.0284265	0	0.00644779	0.197147	0	0.107395	0.0873472	0.0628627	0	0	0.0449941	0	0	0.162496	0.0759035	0.120164	0.00256562	0	0	0.0648367	0.0215691	0.0178441
TCGA_TCGA-AA-3489	0.181975	0	0.0449928	0.124031	0	0.129447	0.0184292	0.0244889	0.023323	0	0.0242869	0	0.0171235	0.167469	0.0900978	0.109534	0.00506877	0	0	0.016411	0.00385994	0.0194625
TCGA_TCGA-AA-A017	0.101088	0	0.0944911	0.064851	0	0.196234	0.0309576	0	0.06847	0	0.0120278	0	0	0.2285	0.023813	0.0631633	0.00595826	0.0165857	0	0.0597826	0	0.0340774
TCGA_TCGA-AD-6890	0.0576184	0	0.0142001	0.179444	0	0.0722551	0.121956	0	0	0	0.0514993	0	0.0212502	0.236459	0.105423	0.0891541	0.0252898	0	0.0107084	0	0.0147431	0
TCGA_TCGA-CM-6678	0.0153962	0	0.00581435	0.0227377	0	0.250291	0	0.00123042	0.0430977	0	0.00355706	0.00302468	0	0.420941	0.0168753	0.0290146	0	0.00991756	0	0.178103	0	0
TCGA_TCGA-AZ-4616	0.0225934	0	0.00621783	0.346632	0	0.040462	0.161131	0.0184597	0.0169506	0	0.00271036	0.0148473	0	0.10478	0.166609	0.0516852	0	0.015098	0.0318245	0	0	0
TCGA_TCGA-AA-3870	0.0888853	0	0.00426055	0.179207	0	0	0	0	0.0614596	0	0.00398447	0.0198437	0	0.18682	0.0687072	0.263354	0.0409469	0	0	0.0253539	0.0314954	0.0256825
TCGA_TCGA-F4-6805	0.0198275	0.00750779	0	0.0816923	0	0.204095	0	0	0.0587552	0	0	0.0091327	0.0163525	0.114364	0.0633956	0.182866	0.161435	0	0	0.0649845	0.00132572	0.0142671
TCGA_TCGA-CK-6748	0.00138692	0	0.00069865	0.0553416	0	0.0736575	0.0577259	0	0.0243537	0	0.00544203	0	0	0.565452	0.00613019	0.0877402	0.00919838	0.00946593	0	0.0754824	0.0191609	0.00876406
TCGA_TCGA-AA-3673	0.0860322	0	0	0.127774	0	0.131434	0.108942	0	0.0162828	0	0.0124906	0.0140843	0.0278218	0.150292	0.0736477	0.100597	0.0332735	0	0.117328	0	0	0
TCGA_TCGA-CM-5349	0.075358	0	0	0.0215496	0	0.0391526	0.016084	0.0141379	0.0265238	0	0.024232	0	0	0.612183	0.0526942	0.104224	0	0	0.0138601	0	0	0
TCGA_TCGA-G4-6323	0.479216	0	0.0265383	0.0715197	0	0.240337	0.0251554	0.0396412	0.0105148	0	0.00121487	0	0.00108425	0.0498226	0.0181699	0.0109985	0	0.0112914	0	0.0144959	0	0
TCGA_TCGA-A6-2681	0.0367235	0	0	0.10267	0	0.0225429	0	0.0212486	0.0720589	0	0.00785088	0	0	0.413832	0.0728445	0.121324	0.0200704	0	0	0.105651	0.00318308	0
TCGA_TCGA-AA-A00F	0.101789	0	0.0164153	0.12712	0	0.192391	0	0.00738177	0.00734216	0	0.0951182	0	0	0.14866	0.0619554	0.0991084	0.00919104	0.0106993	0	0.122828	0	0
TCGA_TCGA-CM-4752	0.0797328	0	0.0130631	0.144701	0	0.111387	0.139023	0.0233401	0.00409698	0	0	0.0115563	0.00450693	0.0552136	0.115154	0.166716	0.0621432	0	0.0650099	0	0	0.00435648
TCGA_TCGA-AA-A010	0.088552	0	0.0135633	0.201606	0	0.0447913	0.0341163	0.111465	0.0459338	0	0	0.0515908	0	0.126346	0.0864948	0.116675	0.0295507	0	0.0409847	0	0	0.00833106
TCGA_TCGA-AZ-6601	0.0842274	0	0	0.0924947	0	0.1303	0.0212863	0.0365596	0.0237086	0	0	0.0232598	0	0.312245	0.116265	0.147213	0.0101155	0	0	0.00232478	0	0
TCGA_TCGA-AA-3544	0.054138	0	0.00152489	0.105428	0	0	0.0627247	0.00339641	0.0230699	0.0176183	0	0.0483501	0	0.333645	0.101807	0.147278	0.0228567	0	0.073427	0	0	0.00473567
TCGA_TCGA-A6-6138	0.0724255	0	0.00686045	0.123074	0	0.158298	0.00851625	0.0281969	0.0133593	0	0.0226523	0.00477049	0	0.278567	0.115067	0.14655	0.0185925	0	0.00306999	0	0	0
TCGA_TCGA-CM-6164	0.0424074	0	0.00691389	0.168883	0	0.00601227	0.071825	0.0235941	0.0072249	0	0.00263832	0.0264051	0	0.351454	0.13181	0.0933477	0.00567683	0	0	0.061807	0	0
TCGA_TCGA-AA-3710	0.00777869	0	0	0.302052	0	0	0.157219	0.0299242	0.00168588	0	0.0175572	0	0	0.072283	0.113165	0.159298	0.0172772	0.00237563	0	0.0122646	0	0.107119
TCGA_TCGA-AA-3715	0.0456296	0	3.15857e-05	0.134066	0	0.0569912	0.0203653	0.0210066	0.0308138	0	0.0514297	0	0	0.265918	0.0585466	0.146842	0.00187434	0	0	0.140793	0	0.0256926
TCGA_TCGA-CM-5348	0.0113657	0	0	0.0159474	0	0.0469	0.00266362	0.00238812	0.0187403	0	0	0.00556172	0	0.746501	0.0159342	0.0626958	0.0221517	0.00729282	0.0418576	0	0	0
TCGA_TCGA-AA-3821	0.0324953	0	0.00497188	0.0633007	0	0.242039	0.0436185	0.0140149	0	0	0.0482251	0	0	0.204215	0.0623959	0.1909	0.0132892	0	0.0368978	0	0.0229405	0.0206961
TCGA_TCGA-AA-3684	0.0801565	0	0.00555949	0.129089	0	0.138601	0	0.00916957	0.0982856	0	0.00304157	0.0168654	0	0.285166	0.0219372	0.163191	0.0247516	0	0	0.0171177	0	0.00706862
TCGA_TCGA-F4-6463	0.0960545	0	0.00681936	0.157064	0	0.151559	0.0478876	0	0	0	0	0.0599934	0.0215286	0.122466	0.0983507	0.141004	0.0237474	0	0.0735257	0	0	0
TCGA_TCGA-G4-6293	0	0.0158122	0.058133	0.16009	0	0.20342	0.178014	0.00166653	0.0417799	0	0.051085	0	0	0.125543	0.0543335	0.0656193	0	0	0	0.0445038	0	0
TCGA_TCGA-5M-AAT5	0.184825	0	0.230157	0.0449799	0	0.166831	0.0561311	0.0694657	0.00460019	0	0	0.0259755	0	0.0630513	0.0270585	0.0703417	0.00112054	0.0178898	0.037572	0	0	0
TCGA_TCGA-CK-4950	0.0181232	0	0.103086	0.129639	0	0.139238	0.0798893	0.0649869	0.0161035	0	0.0137598	0	0	0.153801	0.0392193	0.152077	0.00823592	0	0.0160605	0.019134	0.0275796	0.0190667
TCGA_TCGA-A6-2684	0.00606407	0	0.000464422	0.0344633	0	0.124918	0.0397087	0.0214634	0.0253935	0	0.0271491	0	0.00078318	0.301787	0.112936	0.192305	0.0201115	0.0011322	0	0.0471852	0.0406156	0.00352025
TCGA_TCGA-CK-6747	0.206675	0	0.0431448	0.124222	0	0.231196	0	0	0.0162933	0	0	0	0.0200861	0.145917	0.0963383	0.0206874	0.0397348	0	0	0.0557041	0	0
TCGA_TCGA-G4-6295	0.0740842	0	0	0.305567	0	0.0337056	0.189706	0.0614318	0	0	0.0225604	0	0	0.0457501	0.111109	0.133035	0.0230503	0	0	0	0	0
TCGA_TCGA-AA-A00J	0.0161131	0	0.00428516	0.0825027	0	0.225051	0	0	0.0554347	0	0	0.0207723	0	0.23748	0.0804572	0.177227	0.0246838	0	0	0.0759925	0	0
TCGA_TCGA-NH-A6GC	0.129858	0	0.0854365	0.0990281	0	0.273577	0	0	0.0355	0	0.00284218	0.0618101	0.0134706	0.198714	0.0119475	0.0702256	0.0107454	0	0	0.00684438	0	0
TCGA_TCGA-AA-3848	0.101026	0	0.0178046	0.18066	0	0.00432166	0.170132	0	0.0116927	0	0.058644	0	0	0.203886	0.0604166	0.106025	0.0403127	0	0	0.0335405	0.011539	0
TCGA_TCGA-A6-6651	0.103104	0	0.0827549	0.0946575	0	0.050241	0.0756875	0	0.039639	0	0.0074395	0	0	0.336329	0.0425066	0.110786	0.0070132	0	0.049842	0	0	0
TCGA_TCGA-AA-3947	0.048336	0	0.00607525	0.0338361	0	0.296742	0.0369398	0	0	0	0	0.00913061	0	0.0411213	0.103776	0.1966	0.0225348	0.0108974	0	0.078617	0.034336	0.0810575
TCGA_TCGA-AA-3522	0.190204	0	0.0831811	0.165388	0	0.271259	0.00866008	0.000496104	0.0212543	0	0	0	0.00330111	0.00683483	0.0232273	0.0898872	0.0107151	0.0290517	0	0.0965405	0	0
TCGA_TCGA-AA-3949	0.0337111	0	0.000338723	0.230554	0	0	0.110535	0.0350597	0	0	0	0.0524396	0	0.0780942	0.123642	0.188474	0.0279994	0	0.0151105	0	0.0401229	0.0639183
TCGA_TCGA-3L-AA1B	0.0668959	0.00406643	0.0379898	0.0704882	0	0.280402	0.0593896	0.0179166	0.0624541	0	0.00754479	0	0	0.150397	0.0214683	0.100743	0.0268522	0	0.0282941	0.0650981	0	0
TCGA_TCGA-AU-6004	0.0703607	0	0	0.0109935	0	0.162833	0.0257498	0.019072	0.0073557	0	0.050038	0	0	0.32997	0.0601995	0.132085	0.00370356	0.00335285	0	0.114183	0	0.0101039
TCGA_TCGA-CM-5344	0.0654208	0	0.0312465	0.0557363	0	0.0967716	0	0.0190797	0.0460595	0	0	0.00480999	0	0.537166	0.0541607	0.0697429	0.00456514	0	0.0152414	0	0	0
TCGA_TCGA-A6-2675	0.0913967	0	0.010297	0.043675	0	0.112281	0.00581402	0.0237279	0.0263796	0	0	0	0	0.3275	0.0713948	0.222523	0.00801349	0	0	0.0569974	0	0
TCGA_TCGA-CM-4747	0.0052178	0.00259986	0.0128944	0.12372	0	0.11364	0	0	0.089963	0	0.00342409	0	0	0.415397	0.0307405	0.0816757	0.00685751	0	0	0.10828	0	0.00559051
TCGA_TCGA-AA-3713	0.196972	0	0.0882448	0.110522	0	0.179792	0.046981	0	0.00109668	0	0.0301887	0	0	0.121794	0.0469598	0.138986	0.00318846	0	0	0.00640169	0.0288731	0
TCGA_TCGA-NH-A8F8	0.118927	0	0.0230611	0.108432	0	0.039198	0	0.0120114	0.0110428	0	0.0202284	0	0.0241183	0.268652	0.079794	0.136071	0.00266525	0	0	0.094097	0.0617012	0
TCGA_TCGA-AA-3994	0.00746451	0.00812721	0.025494	0.157637	0	0.126473	0	0	0.0190623	0	0.0385952	0	0.0132901	0.0955088	0.0199161	0.166979	0.0382683	0	0	0.191447	0.0673139	0.0244246
TCGA_TCGA-F4-6460	0.115989	0	0.0109185	0.0762916	0	0.261188	0.00759245	0.0285194	0.0791961	0	0.0129675	0.00561175	0	0.147948	0.100589	0.0945043	0.0565805	0	0	0.00210423	0	0
TCGA_TCGA-CK-4951	0.000650336	0	0.00589053	0.0995363	0	0.0980633	0.0635643	0.0352128	0.0412692	0	0.0187605	0.0281031	0	0.21644	0.162185	0.160729	0.00754377	0.0122982	0	0.0148689	0	0.0348845
TCGA_TCGA-AA-3549	0.0138922	0	0.00683796	0.145728	0	0.0506167	0.0495189	0.0401698	0.046715	0	0.0368728	0	0	0.248806	0.0349197	0.037752	0	0.00836036	0	0.253092	0	0.0267188
TCGA_TCGA-AA-3872	0.062979	0	0	0.068881	0	0.0362163	0.0135627	0.0381276	0.0477834	0	0.0222891	0	0	0.339121	0.0951417	0.146462	0.0302273	0	0	0.0923376	0	0.00687156
TCGA_TCGA-A6-2676	0.00261329	0	0.000711836	0.132393	0	0.0825062	0.132232	0.00969729	0.00700436	0	0.069433	0.00652596	0	0.165795	0.150572	0.183181	0.00668367	0	0	0.0112607	0.0256656	0.013724
TCGA_TCGA-CA-6719	0.02954	0	0.00570996	0.0971005	0	0.0893295	0.00438475	0.0237636	0.0634944	0	0.0225904	0	0	0.483897	0.080246	0.0961222	0	0	0	0.00382208	0	0
TCGA_TCGA-AA-3860	0.062424	0	0.0405453	0.0850417	0	0.190965	0.0206471	0.0739593	0.0328133	0	0.0268361	0	0	0.17288	0.0640274	0.0873155	0	0.0024799	0	0.132516	0.00200287	0.00554688
TCGA_TCGA-D5-6531	0.0255647	0	0.0136781	0.238035	0	0.0099684	0.12794	0.0376937	0.0496601	0.00071107	0	0.0245237	0	0.105562	0.158924	0.108242	0.0153076	0	0.0826152	0	0	0.00157405
TCGA_TCGA-CA-6717	0.0447909	0	0.0393296	0.0945245	0	0.142664	0	0.0525215	0.0723093	0	0	0.00832028	0	0.271376	0.0628445	0.136601	0.0401028	0	0	0.0346147	0	0
TCGA_TCGA-D5-6530	0.0583286	0	0.00473491	0.127578	0	0.130385	0.0765216	0.0220418	0	0.010497	0	0.00202725	0	0.24991	0.1084	0.137218	0.00494619	0	0	0.0674105	0	0
TCGA_TCGA-CM-5341	0.0131523	0	0.00358866	0.0561846	0	0.0863907	0.0414508	0.00955581	0	0.0284767	0	0	0	0.193348	0.0857968	0.302538	0.0536832	0	0	0.0372612	0.0660093	0.0225641
TCGA_TCGA-CM-6167	0.138142	0	0	0.0884059	0	0.206297	0.00862853	0	0.0337427	0	0	0.0304004	0.0124488	0.0254647	0.116734	0.14821	0.0210853	0	0.161995	0	0.00844517	0
TCGA_TCGA-A6-2685	0.0822309	0	0.00529278	0.0650708	0	0.0870713	0.0298993	0.0331755	0.0303294	0	0	0	0	0.165473	0.0137858	0.25449	0.0937222	0	0	0.0638576	0.039947	0.0356543
TCGA_TCGA-AA-3666	0.0366063	0	0.0598525	0.0424271	0	0.190293	0.0655772	0.0552984	0	0	0.0379625	0	0.00646833	0.128616	0.10199	0.167905	0.00546121	0.00645592	0	0.0532514	0	0.0418351
TCGA_TCGA-AA-3867	0.0840573	0	0.00440722	0.0799986	0	0.1088	0.0625901	0	0.0146285	0	0.0197168	0.000162562	0.0472937	0.115906	0.0926981	0.229377	0.0545458	0	0.0387226	0	0.0470948	0
TCGA_TCGA-CM-6166	0.049306	0	0	0	0	0.0925092	0.0833175	0.0257593	0.0422604	0	0.108824	0	0	0.491275	0.00993961	0.0243166	0.006121	0	0	0.0663714	0	0
TCGA_TCGA-AA-3866	0.0295034	0	0.0113149	0.0903968	0	0.120615	0.0935217	0.0196163	0.023349	0	0.00862915	0.0036981	0	0.230635	0.0746993	0.16303	0.0324245	0.0256878	0.013994	0	0	0.0588853
TCGA_TCGA-AD-5900	0.0865139	0	0.0159657	0.239521	0	0.116887	0.0348029	0.0364219	0.00582938	0	0	0.0235023	0	0.155987	0.086435	0.148826	0	0	0.0493086	0	0	0
TCGA_TCGA-A6-3808	0.119935	0	0.0110405	0.0689894	0	0.122611	0.0133563	0.0414433	0.026504	0	0	0.0298361	0.000502773	0.205976	0.0663539	0.115636	0.0189745	0	0	0.113384	0.0172121	0.0282458
TCGA_TCGA-AA-3950	0.00976079	0	0.00324166	0.08076	0	0.186362	0.0408178	0	0	0	0.0197986	0.00563854	0.0033685	0.237756	0.0577309	0.171153	0.00938453	0.00267016	0	0.113916	0.00303889	0.0546032
TCGA_TCGA-D5-6928	0.00903148	0.0313979	0.00399511	0.285012	0	0	0.0940929	0.0529482	0.0926712	0	0.0595701	0	0	0.158932	0.085633	0.0936198	0.00441015	0	0.00871654	0	0	0.0199701
TCGA_TCGA-AA-3977	0.026438	0	0.00976466	0.0839609	0	0.16029	0.0882258	0.0780867	0.0197743	0.00592246	0.0593923	0	0	0.119873	0.0681529	0.153693	0.0403129	0	0	0.0702926	0.000993147	0.0148272
TCGA_TCGA-AA-A01R	0.0202126	0.00246388	0	0.302762	0	0.0263317	0.0224054	0.0715087	0.077862	0	0	0.075631	0	0.224517	0.077546	0.0569968	0.0103669	0	0.0313962	0	0	0
TCGA_TCGA-AA-A03J	0.0159551	0.0147143	0	0.291574	0	0	0.153429	0.00908206	0.0406323	0	0.00967928	0.0388678	0	0.166927	0.0567998	0.156462	0.0338862	0.00111448	0.0108765	0	0	0
TCGA_TCGA-AA-A01P	0.061545	0	0.0668699	0.230205	0	0.0415351	0.11012	0	0.0551478	0	0.0570294	0	0	0.113383	0.139215	0.0963692	0.00295986	0	0	0.00252776	0	0.0230928
TCGA_TCGA-AM-5821	0.0307086	0	0.0417891	0.280116	0	0.0622246	0.127034	0.00624335	0	0.00706496	0.0371172	0	0	0.0618512	0.21185	0.111318	0.00234453	0	0.00134838	0	0	0.0189901
TCGA_TCGA-AY-5543	0.0657429	0	0.00101399	0.198923	0	0.155119	0.00414615	0.05139	0.00318376	0	0.0247777	0	0.016438	0.153063	0.0886857	0.0167527	0.0185986	0.0290609	0	0.158229	0.014876	0
TCGA_TCGA-CM-4748	0.101072	0	0.00552515	0.0726784	0	0	0.0818789	0.0210304	0.00716831	0	0.0237856	0	0	0.401116	0.0594505	0.116518	0.0190234	0	0	0.0907525	0	0
TCGA_TCGA-AA-3555	0.0399149	0	0.00738605	0.0118196	0	0.168361	0	0.01253	0	0	0.0155104	0.00611181	0	0.173397	0.0967699	0.131504	0	0.019422	0	0.144487	0.0028778	0.169908
TCGA_TCGA-G4-6304	0.000377846	0.0141239	0.00304231	0.203923	0	0	0.148287	0	0	0	0	0.0295167	0	0.181031	0.177083	0.18749	0.0241899	0	0.0279531	0	0	0.00298271
TCGA_TCGA-G4-6297	0.0814315	0	0.00158785	0.152514	0	0.106317	0	0.0357504	0.0135197	0.000588862	0	0.00831594	0	0.201536	0.110158	0.231015	0.0209648	0.00267983	0	0.00996476	0	0.0236554
TCGA_TCGA-CM-5860	0.0292506	0	0.00706229	0.0707655	0	0.143672	0.0443437	0.0184756	0.0395539	0	0.0143072	0	0	0.340822	0.108218	0.124391	0.0137389	0	0.0453999	0	0	0
TCGA_TCGA-AA-A03F	0.000995231	0.0324303	0.0914794	0.105236	0	0.188007	0	0	0.134502	0	0.0195872	0	0	0.260473	0	0.0147099	0.010209	0	0	0.142371	0	0
TCGA_TCGA-AA-3543	0.0117076	0	0.00199437	0.311108	0	0.0791063	0.102054	0.0386711	0.0523801	0	0.0368166	0.00077955	0.00549226	0.0789885	0.131122	0.107713	0.0104728	0	0.0210261	0	0	0.0105674
TCGA_TCGA-AA-3532	0.100412	0	0.0152207	0.0959844	0	0.115906	0.127884	0.0162226	0.0147686	0	0	0.00874222	0	0.105086	0.12782	0.193331	0.030647	0	0.0461256	0	0.00185034	0
TCGA_TCGA-A6-5664	0.0606662	0	0.0186962	0.197266	0	0.119309	0.027221	0	0.0378694	0	0.0462638	0	0.0289188	0.0934393	0.0300412	0.217472	0.0163754	0.0247738	0	0.0666772	0.00304537	0.0119655
TCGA_TCGA-A6-6654	0.0246622	0	0.00341096	0.0985461	0	0.096881	0.0210584	0.0106702	0.0203899	0	0.0315975	0	0	0.364448	0.0893287	0.139143	0.0163259	0	0	0.0675305	0	0.0160077
TCGA_TCGA-AA-3495	0.0192952	0	0.113962	0.157421	0	0.244205	0.115204	0.0128383	0.00172306	0	0.0331279	0	0.0137276	0.0363969	0.0517263	0.151066	0.0206278	0.0012623	0.0093045	0.0153059	0	0.00280702
TCGA_TCGA-G4-6625	0.0980173	0	0	0.109797	0	0.0851355	0.110377	0.032538	0.0185241	0	0	0.0299596	0	0.236564	0.0633199	0.0859037	0.0130497	0.0180681	0.0987459	0	0	0
TCGA_TCGA-F4-6703	0.0285703	0	0.006039	0.0978827	0	0.107788	0.0560102	0.028475	0.0192664	0	0.0253386	0.0155251	0	0.274953	0.0975168	0.152047	0.0065818	0	0	0.0593564	0	0.0246494
TCGA_TCGA-AA-3518	0.0704123	0	0.0497916	0.133863	0	0.157866	0.0463729	0.027591	0.0367847	0	0.0472369	0.0116419	0	0.207	0.0695185	0.118245	0	0	0	0.0169992	0	0.00667693
TCGA_TCGA-A6-6782	0.0875286	0	0.0573612	0.202382	0	0.0635524	0.0412678	0	0	0	0.0209999	0	0	0.175629	0.167832	0.113449	0.0110332	0	0	0.0485008	0	0.0104642
TCGA_TCGA-CA-5254	0.0108276	0.122911	0	0	0	0.170646	0.00223399	0	0.084191	0.0133972	0	0.0195098	0	0.373644	0.0199314	0.125809	0	0	0.0287759	0.0281234	0	0
TCGA_TCGA-AA-A022	0	0	0.0133057	0.446505	0	0	0.206346	0.0216118	0	0	0.0389767	0.0104032	0.00521589	0.0443541	0.100058	0.053507	0.00781493	0	0.0519019	0	0	0
TCGA_TCGA-AA-3492	0.045084	0	0.0144192	0.192489	0	0.0971983	0.0649155	0.0275707	0.00113975	0	0.0266546	0.0164282	0	0.120496	0.111549	0.153571	0.0708287	0	0	0.0439587	0	0.0136983
TCGA_TCGA-AZ-5403	0.0123696	0	0.00390161	0.0949582	0	0.0697787	0.075712	0	0.0162188	0	0.0120048	0	0	0.415317	0.0252479	0.129223	0.0296258	0	0	0.0873825	0.0115948	0.0166647
TCGA_TCGA-AD-6895	0.00340813	0	0.000609198	0.234168	0	0.0276093	0.21723	0.0322453	0	0	0.0775847	0.00160984	0	0.0975439	0.0823918	0.0951376	0.00657003	0.0208038	0.103088	0	0	0
TCGA_TCGA-4N-A93T	0.0637285	0.0707418	0.0631384	0.210618	0	0.1978	0	0.0844227	0	0	0	0	0.0297284	0.0613987	0.032712	0.00744069	0.00633578	0	0	0.150398	0.0215359	0
TCGA_TCGA-AA-3514	0.00631025	0	0	0.222173	0	0.0452498	0	0.00344757	0.0889044	0	0	0.0191966	0.0122708	0.399609	0.0288278	0.0917401	0.0632547	0	0.0190165	0	0	0
TCGA_TCGA-CM-5863	0.0542724	0	0.0340423	0.101466	0	0.219087	0	0	0	0	0.0376766	0	0.0264485	0.175781	0.132757	0.150002	0.018329	0	0	0.0500546	0	8.44138e-05
TCGA_TCGA-CM-4744	0.0250187	0	0	0.420873	0	0	0.18896	0.0443112	0.0582684	0	0	0.025833	0.00386893	0.017662	0.0591356	0.080738	0.036089	0.0105083	0.0246151	0	0.00411944	0
TCGA_TCGA-A6-2671	0.0261761	0	0.00170873	0.124765	0	0.0799264	0.016654	0.0158427	0.035928	0	0.00406397	0.0256209	0.0150086	0.252438	0.0553297	0.249963	0	0.0118748	0	0.0415539	0	0.0431461
TCGA_TCGA-D5-6536	0.0216841	0	0	0	0	0.0994642	0	0	0.0376701	0	0.114532	0	0	0.401525	0.00294499	0.046978	0.00193656	0	0	0.253159	0	0.0201061
TCGA_TCGA-AA-3554	0.0215113	0.0160348	0	0.0776825	0	0.0234337	0	0.0134854	0.0159465	0	0.0158957	0	0	0.446596	0.0262985	0.104278	0.00541394	0.0123068	0	0.153307	0.0239788	0.0438306
TCGA_TCGA-F4-6809	0.155617	0	0	0.134768	0	0.175586	0	0.0230143	0.0321023	0	0	0.0210907	0	0.166102	0.114467	0.113098	0.0382203	0	0	0.025934	0	0
TCGA_TCGA-AD-6548	0.0728381	0	0.00474915	0.133295	0	0.00826677	0.125146	0.0449975	0.00523503	0	0.0263444	0	0	0.303947	0.117528	0.126598	0.0116614	0	0	0.0193941	0	0
TCGA_TCGA-A6-A56B	0.00503554	0.00342248	0	0.0109341	0	0.166644	0.00757353	0.0134056	0.0512054	0	0.0254597	0.022989	0	0.50579	0.0256048	0.14475	0.00874951	0	0.00219994	0	0.00623608	0
TCGA_TCGA-AZ-6607	0.0257273	0	0.00465699	0.150619	0	0.263153	0.066051	0	0	0	0.0589495	0	0.00276166	0.0811917	0.0734233	0.115077	0.0576956	0.00399111	0	0.0795606	0.0121766	0.00496574
TCGA_TCGA-AA-A01Q	0.00548482	0	0.028879	0.252833	0	0.151464	0.0865687	0.053746	0.0376847	0	0.0583795	0	0.0251791	0.0074955	0.094228	0.113442	0.0621041	0	0	0.0149345	0.00757613	0
TCGA_TCGA-CM-4743	0	0.0445661	0.00774241	0.15047	0	0	0.108592	0.0301329	0	0	0.00364659	0.153005	0.0166508	0.033506	0.222242	0.108216	0.0250029	0.0056531	0.0748912	0	0.0156823	0
TCGA_TCGA-CM-6162	0.0457501	0	0.00254701	0.0935681	0	0.216311	0.0501396	0	0.00869412	0	0.0592339	0	0.0161741	0.173438	0.0830115	0.127588	0.0136156	0	0.0179326	0.0266604	0.0129345	0.052401
TCGA_TCGA-CK-5912	0.0761886	0	0.065128	0	0	0.177786	0.0759345	0	0	0	0.0245992	0	0	0.405125	0.0296517	0.0768563	0.0177982	0	0	0.0509327	0	0
TCGA_TCGA-QG-A5Z2	0.260735	0	0.00178739	0.233835	0	0.186104	0.00189052	0.0737641	0.0208718	0	0	0.0351796	0.0231744	0.0542071	0.051361	0.0186272	0.0135311	0.0156537	0.00114582	0	0.00813293	0
TCGA_TCGA-G4-6299	0.0312599	0	0.0419784	0.306928	0	0.0487341	0.0860589	0.0165591	0.0454536	0	0.0139232	0	0.00292583	0.159534	0.0544145	0.159776	0.00633726	0	0.0258302	0	0	0.000286797
TCGA_TCGA-AA-3526	0.0187569	0	0.00426722	0.172086	0	0.0656204	0.127271	0.0567646	0	0	0.0397283	0	0	0.0911441	0.134844	0.17276	0.0109074	0	0	0.0701223	0.0357274	0
TCGA_TCGA-CK-4952	0.0210695	0	0.0157998	0.0320295	0	0.174941	0	0	0	0	0	0.00726056	0.0037936	0.306693	0.0328516	0.120997	0.00532048	0.00407716	0	0.112849	0.0449585	0.117359
TCGA_TCGA-G4-6628	0.0228375	0	0.00496663	0.274129	0	0.0465229	0.160612	0.0530719	0	0	0.0759335	0	0	0.0593005	0.0997184	0.123642	0.0390534	0.0188719	0.0211267	0	0	0.000213688
TCGA_TCGA-AA-3542	0.020398	0	0.0562792	0.187691	0	0.0740222	0	0.00760264	0.0628871	0	0.0132318	0	0.0105649	0.275705	0.052185	0.135241	0.0158563	0	0	0.0750717	0.000717405	0.0125468
TCGA_TCGA-AA-A00A	0.0845051	0	0.0161939	0.13765	0	0.13311	0.053677	0.0636839	0.0169934	0	0.0385802	0.029318	0	0.211518	0.0785283	0.112398	0	0	0	0.0238442	0	0
TCGA_TCGA-AA-A004	0.149926	0	0.0493884	0.180276	0	0	0	0.00704316	0.194487	0	0	0.089515	0	0.216572	0.0196899	0.0861699	0	0	0.00693279	0	0	0
TCGA_TCGA-NH-A5IV	0.11427	0	0.0641712	0.157251	0	0.0665319	0	0.0298933	0.0121682	0	0	0.0864374	0	0.181568	0.0330166	0.220818	0	0	0.0338746	0	0	0
TCGA_TCGA-AY-6196	0.100483	0	0.0209851	0.131579	0	0.212658	0.025092	0.045327	0.0210055	0	0	0	0	0.1563	0.102556	0.164505	0.00840656	0	0	0.00650302	0	0.00459991
TCGA_TCGA-AA-3970	0.0798535	0	0.0731166	0.0969157	0	0.19595	0.0805642	0.0402502	0.000201368	0	0	0.00482633	0	0.130244	0.035836	0.191123	0.0298481	0	0.0238942	0	0.0173765	0
TCGA_TCGA-AA-3966	0.046367	0	0.0111508	0.0863361	0	0.0462944	0.0468877	0.0466857	0.0103502	0	0.00751565	0	0	0.303306	0.0345764	0.0821186	0.0164599	0.0300178	0	0.167397	0.0261786	0.0383583
TCGA_TCGA-AA-3811	0.0899986	0	0.0614246	0.191545	0	0.199567	0.00203313	0.0335194	0	0	0.0204762	0	0.00575671	0.0620359	0.0820307	0.160709	0.0127386	0	0	0.0397908	0.0330475	0.00532665
TCGA_TCGA-D5-6898	0.0392236	0	0	0.0721769	0	0.115457	0.0608785	0	0.0538161	0	0.037187	0	0	0.415784	0.0374321	0.0908894	0.0100808	0.00935734	0	0.0405902	0	0.0171277
TCGA_TCGA-D5-6929	0	0.00591764	0.191385	0.167907	0	0.0311533	0.0439429	0.0385296	0.0109772	0	0	0	0	0.300602	0.0448781	0.127451	0	0	0	0.0372558	0	0
TCGA_TCGA-G4-6314	0.0681089	0	0.00782852	0.103009	0	0.190439	0	0.00716215	0.0112289	0	0	0	0	0.237483	0.114865	0.206848	0.0209963	0	0	0.0220709	0.0099611	0
TCGA_TCGA-AZ-6598	0.0152713	0	0.00660377	0.0574967	0	0.206451	0.0240825	0	0	0	0.0529096	0.0697513	0.00370335	0.184416	0.102013	0.15737	0.0433598	0	0.0765711	0	0	0
TCGA_TCGA-AA-3496	0.04537	0	0.00657685	0.134814	0	0.154408	0.147274	0	0	0	0.0247713	0	0.0171027	0.147308	0.0884448	0.189372	0.02826	0	0.016298	0	0	0
TCGA_TCGA-AD-6965	0.0608091	0	0.00559072	0.172889	0	0.0720748	0.0896114	0.0228556	0.00934985	0	0	0.0180956	0	0.302261	0.0314327	0.14391	0.009722	0	0.0613985	0	0	0
TCGA_TCGA-AZ-6600	0.198987	0	0.0408144	0.0724028	0	0.14475	0.00901531	0.00617756	0.0123323	0	0	0	0	0.279313	0.0561959	0.154756	0	0	0	0.0252553	0	0
TCGA_TCGA-CA-5796	0.0323398	0	0.128851	0.0982648	0	0.380019	0.0121104	0.00649771	0.0435585	0	0	0.00225504	0	0.0981327	0.0343482	0.0781394	0.0675231	0.00369124	0.0142692	0	0	0
TCGA_TCGA-A6-A565	0.226668	0	0.0229309	0.135634	0.0417857	0.247682	0.0520844	0	0	0	0.0521878	0	0	0.0840134	0.0162733	0.0828742	0	0.012375	0.0059732	0.0195182	0	0
TCGA_TCGA-AA-3856	0.080784	0	0.0147724	0.140846	0	0.157372	0.00786751	0.025086	0.0416361	0	0	0.0315323	0	0.181961	0.0960599	0.13508	0.0454598	0	0.0415429	0	0	0
TCGA_TCGA-A6-2680	0.0602022	0	0.0453009	0.111072	0	0.0817411	0	0.00598179	0.00762068	0	0.0370005	0	0	0.256732	0.0678827	0.140688	0.0402714	0	0	0.100373	0.0451336	0
TCGA_TCGA-D5-6540	0.0431025	0	0.00462561	0.159324	0	0.0573589	0.0180652	0.0548944	0.0161799	0	0.00457202	0.0377219	0	0.268959	0.0947816	0.0715159	0	0	0	0.112824	0	0.056075
TCGA_TCGA-AD-6964	0.0225973	0	0.00414497	0.183163	0	0.115875	0.0197349	0.0408473	0.0172103	0.00626118	0	0.0712347	0	0.14481	0.107204	0.164271	0.0266297	0	0.0760159	0	0	0
TCGA_TCGA-A6-6649	0.109046	0	0.0482428	0.098473	0	0.250928	0	0	0.00638571	0	0	0	0.0221365	0.171818	0.0901	0.107453	0.00753307	0	0.0425544	0.04533	0	0
TCGA_TCGA-AA-3855	0	0.00102556	0.0911415	0.161471	0	0.219821	0.015119	0.0155894	0.0371409	0	0	0.0343029	0.0110221	0.0918086	0.044039	0.135008	0.0438572	0	0.0448206	0	0.045374	0.00845906
TCGA_TCGA-CK-4948	0.0116239	0.0187474	0	0.0327017	0	0.0994269	0.0487853	0.00971357	0.036138	0	0.0263732	0	0	0.402538	0	0.127802	0	0.0535077	0	0.108069	0	0.0245728
TCGA_TCGA-CM-6169	0.0313496	0	0.00438921	0.0870093	0	0.0669168	0.147544	0	0	0	0.0515588	0	0	0.298261	0.0791522	0.17831	0.00755765	0	0.0250881	0	0.0228628	0
TCGA_TCGA-AA-3815	0.0723281	0	0.00265677	0.254112	0	0.0380719	0.109808	0.0330605	0.0213342	0	0	0.0499495	0	0.12106	0.0977681	0.139619	0.00589184	0.0129849	0.0413539	0	0	0
TCGA_TCGA-A6-4107	0.0080142	0.0149446	0.0654108	0.0957997	0	0.196701	0.00519461	0.0337696	0.0700347	0	0.00546054	0	0.00445683	0.144654	0.0641477	0.141878	0.12238	0	0.00545938	0.0216939	0	0
TCGA_TCGA-F4-6807	0.0692321	0	0.00396678	0.219732	0	0.0978989	0.0661384	0.0414448	0.0312811	0	0	0	0	0.169783	0.117052	0.124611	0.0217997	0	0.0316617	0	0	0.00539816
TCGA_TCGA-A6-6142	0.0745259	0	0.0113877	0.0432146	0	0.0806271	0	0.004206	0.0264649	0	0	0.0157103	0	0.487375	0.0725935	0.0665526	0	0	0	0.0882544	0.00522518	0.0238629
TCGA_TCGA-D5-5538	0.0312552	0	0.0293942	0.0631787	0	0.0906673	0.00939505	0.0268947	0.032305	0	0.0029553	0	0	0.403825	0.0835517	0.163074	0.00869581	0	0	0.0312253	0.00602865	0.0175537
TCGA_TCGA-AA-3494	0.026031	0	0.0105234	0.0685119	0	0.206252	0.19752	0.00614565	0.0101798	0	0.0712969	0	0	0.16797	0.0372314	0.118923	0	0	0	0.0462216	0	0.0331933
TCGA_TCGA-AA-A00R	0.0228472	8.1546e-05	0.00381166	0.229948	0	0.0512086	0.204395	0.0514101	0	0	0.088369	0.00515099	0	0.118345	0.0922154	0.0789162	0.0113947	0	0.0321003	0	0	0.00980643
TCGA_TCGA-CM-6168	0.0503983	0	0	0.0590157	0	0.174022	0.0117373	0.00758802	0.0325397	0	0.00529559	0	0	0.266295	0.0929648	0.187291	0.0135455	0	0	0.0466312	0.0425248	0.0101518
TCGA_TCGA-AA-3971	0.204433	0	0.153316	0.123742	0	0.0695032	0.0609316	0	0.0149489	0	0	0.0142598	0	0.111559	0.0426232	0.11568	0.0272293	0	0.061774	0	0	0
TCGA_TCGA-CK-5913	0.0204213	0	0.00153585	0.0710582	0	0.151547	0.0295839	0.0736424	0.0510456	0	0.0781648	0	0	0.171352	0.0599242	0.0623819	0.038438	0.0153812	0	0.13212	0	0.0434041
TCGA_TCGA-AZ-6603	0.037575	0	0.00888514	0.0866848	0	0.159787	0.119895	0.0248792	0	0	0.0293188	0	0.0260059	0.0672168	0.217314	0.145445	0.0347603	0	0.0422342	0	0	0
TCGA_TCGA-CA-5797	0.0581474	0	0.0392586	0.118725	0	0.0477999	0.0533941	0.029456	0.0497718	0	0.0035415	0	0	0.300473	0.147827	0.0756855	0.0120341	0	0.0638854	0	0	0
TCGA_TCGA-CK-6746	0.0282368	0	0.00339349	0.208729	0	0	0.149199	0.0111204	0.0314388	0.00332524	0.0460567	0	0	0.0628506	0.193937	0.194916	0.0107287	0	0.0560684	0	0	0
TCGA_TCGA-AA-3527	0.0205766	0	0.000251861	0.185639	0	0	0.127005	0.0183466	0.0202218	0	0.0336843	0	0	0.401102	0.0732425	0.0803375	0.0230853	0	0.0165085	0	0	0
geoMatrix_GSM734111	0.0340065	0	0.0924972	0.123656	0	0.30229	0	0	0.0257018	0	0	0.00271578	0.038244	0.131127	0.0550853	0.036519	0.0114337	0.0155292	0	0.0499157	0.0812798	0
geoMatrix_GSM734113	0.0437927	0	0.00376547	0.135915	0	0.12649	0.0201113	0.0348095	0.0167821	0	0.0197288	0	0	0.294307	0.0867775	0.186493	0.0198544	0	0	0.0111731	0	0
geoMatrix_GSM734114	0.0124673	0	0.00307023	0.375491	0	0	0.188964	0.0276843	0.00523753	0	0.0375762	0	0	0.0620593	0.0962632	0.100745	0.00227476	0	0.0548424	0	0	0.0333254
geoMatrix_GSM734115	0.0399678	0	0.0500917	0.283485	0	0.0445738	0.0491375	0.072806	0.00172678	0	0	0	0	0.217222	0.097737	0.100553	0.00482996	0	0.037782	0	8.69647e-05	0
geoMatrix_GSM734116	0.0345246	0	0.0063241	0.106477	0	0.164244	0.0165104	0.0492416	0.0172294	0	0	0	0	0.26268	0.0258672	0.167328	0.0172787	0	0	0.126859	0.00543528	0
geoMatrix_GSM734117	0.0894628	0	0.0304788	0.120064	0	0.177348	0.12914	0	0.000779889	0	0.0444713	0	0	0.167045	0.0448347	0.103511	0.0279352	0	0	0.0649277	0	0
geoMatrix_GSM734118	0.0141369	0	0.00588751	0.0558588	0	0.0966841	0.0159914	0.00837928	0.0140586	0	0	0	0	0.597172	0.0184252	0.127998	0	0.00167535	0	0.0437328	0	0
geoMatrix_GSM734122	0.0602034	0	0.00687198	0.137401	0	0.196733	0.0217175	0.0482763	0.0172622	0	0	0.0395348	0	0.113983	0.0977086	0.156412	0.0161278	0	0	0.0175608	0	0.0702075
geoMatrix_GSM734124	0.0723158	0	0	0.188331	0	0.147969	0.0738261	0.0652007	0	0	0	0.0367804	0.00418016	0.0344367	0.174643	0.0822676	0.0169794	0.0432326	0	0.014943	0.00978824	0.0351067
geoMatrix_GSM734127	0.0601595	0	0.00381006	0.0990151	0	0.195788	0.0179518	0.0485198	0.00741265	0	0.0227034	0	0	0.309548	0.0638035	0.109193	0.00658844	0	0	0.0555065	0	0
geoMatrix_GSM734128	0.0631322	0	0.0080373	0.0912879	0	0.176667	0.0195557	0.0434025	0	0	0.0309921	0	0	0.21722	0.071176	0.266861	0.00426774	0	0	0.00740046	0	0
geoMatrix_GSM734129	0.0415082	0	0.0260887	0.138681	0	0.0882766	0.145027	0.0406872	0.00186261	0.0154201	0.043121	0	0	0.182653	0.113729	0.123578	0.00760854	0	0	0.0107622	0	0.0209968
geoMatrix_GSM734135	0.157711	0	0.022474	0.209517	0	0.344879	0	0	0	0	0.0312797	0	0.0324465	0.0404581	0.00617501	0.0803962	0.0111915	0.00101669	0	0.0624556	0	0
geoMatrix_GSM734139	0.0228461	0	0	0.0702456	0	0.12878	0.0131556	0	0.000811554	0	0.0293017	0	0	0.568554	0.0113549	0.038751	0	0	0	0.115361	0	0.000838089
geoMatrix_GSM734140	0	0.00562774	0.0207329	0.0893779	0	0.164851	0.0206981	0	0.00592276	0	0.0237866	0	0.00576743	0.257212	0.0319535	0.20682	0.0217037	0	0.0123232	0.0197388	0.0758306	0.0376536
geoMatrix_GSM734141	0.0777504	0	0.014227	0.0782944	0	0.082682	0.0565594	0.0125678	0.0445853	0	0.0949476	0	0	0.319581	0.0100784	0.0716703	0	0	0	0.137056	0	0
geoMatrix_GSM734143	0.033716	0	0.00118565	0.218096	0	0.130449	0.11596	0.0841928	0.00297495	0	0.066449	0.0239995	0.0115286	0.0574409	0.0990256	0.0531807	0.0440449	0.0204823	0.0191796	0	0	0.0180945
geoMatrix_GSM734145	0.00571588	0	0	0.116924	0	0.113459	0.0362397	0.0709714	0	0.0151663	0	0.041569	0	0.149282	0.252287	0.108277	0.000892736	0.0154571	0	0.00140241	0	0.072357
geoMatrix_GSM734146	0.0495635	0	0.0542444	0.0983377	0	0.12656	0	0.0340706	0.0762089	0	0.022292	0	0	0.278187	0.0439314	0.159981	0	0	0	0.0566235	0	0
geoMatrix_GSM734147	0.0382732	0.0045304	0.0316802	0.0995218	0	0.318265	0.0526298	0.0473753	1.65468e-05	0.07983	0	0	0	0.163908	0.0733993	0.0473911	0.00263511	0.0220353	0	0.010297	0	0.00821231
geoMatrix_GSM734148	0.0453505	0	0.00340886	0.377421	0	0	0.225311	0.0610719	0	0	0.0611583	0	0	0.0878257	0.0592071	0.0631699	0.00725754	0.00582137	0.00299718	0	0	0
geoMatrix_GSM734149	0.0781615	0	0.01593	0.0705099	0	0.269541	0.0859949	0	0.00242271	0	0.091613	0	0.00357036	0.0888865	0.0753898	0.126471	0.0583406	0	0	0.0324243	0	0.000743538
geoMatrix_GSM734150	0.028849	0	0	0.138883	0	0.112324	0	0.0229666	0.0536088	0	0	0.00995226	0	0.23101	0	0.0664669	0.0248422	0.0211818	0	0.183559	0	0.106357
geoMatrix_GSM734151	0.039232	0	0	0.12322	0	0.123672	0.035808	0.0672134	0.0634303	0	0.0141421	0.0316905	0	0.167251	0.106925	0.170513	0.0361302	0	0.00611028	0.00399096	0	0.0106715
geoMatrix_GSM734152	0.133766	0	0.0212142	0.0900356	0	0.236217	0.0755884	0	0	0	0.0594664	0	0	0.160415	0.0803622	0.109289	0.0102082	0	0.0104949	0	0	0.0129432
geoMatrix_GSM734153	0.0580396	0	0.00706974	0.117991	0	0.20249	0.126215	0.0483771	0	0	0.0115383	0.00420535	0	0.191006	0.0761606	0.131652	0.00694988	0.0035318	0.01333	0	0	0.00144332
geoMatrix_GSM734154	0.0860936	0	0.00398434	0.059368	0	0.173797	0.0299259	0.0457366	0.00117051	0	0.026579	0	0	0.33803	0.0800612	0.101339	0.00661828	0	0	0.0402669	0	0.00702972
geoMatrix_GSM734156	0.10456	0	0.00558177	0.0539816	0	0.176631	0.0170094	0.0644653	0	0	0	0	0.00524445	0.159229	0.13105	0.112963	0.0113932	0	0	0.0477537	0.0877234	0.0224136
geoMatrix_GSM734158	0.0380283	0	0	0.111068	0	0.121185	0	0.0191697	0.0457119	0	0.0405147	0	0.00967473	0.463596	0.00920554	0.0958676	0	0	0	0.0459777	0	0
geoMatrix_GSM734164	0.194007	0	0.0873616	0.142681	0	0.152936	0.106406	0	0.00340601	0	0	0.0482151	0	0.122259	0	0.0740234	0.0412326	0	0.027472	0	0	0
geoMatrix_GSM734167	0.139707	0	0.0107763	0.177743	0	0.243551	0.00415018	0.0148824	0.0181542	0	0	0	0.00471885	0.1162	0.0959395	0.0530741	0.041143	0	0	0.0799604	0	0
geoMatrix_GSM734168	0.089055	0	0.00686893	0.193536	0	0.127926	0.166297	0	0	0	0.0372898	0.0406416	0	0.137176	0	0.119434	0.0442573	0.00729149	0.0302278	0	0	0
geoMatrix_GSM734174	0.0398421	0	0.00423398	0.042088	0	0.179713	0	0.0126639	0.0107575	0	0.0651924	0	0	0.332764	0.0964864	0.0767027	0	0	0	0.11089	0	0.028666
geoMatrix_GSM734175	0.151325	0.039092	0	0.0195809	0	0.23116	0	0.0185505	0.00756176	0	0.0698008	0	0.00203817	0.207093	0.0634646	0	0	0	0	0.150348	0	0.0399861

## Sheet: S2
Table-S2: Relative Immune Scores of CRC patients
ID	StromalScore	ImmuneScore	ESTIMATEScore
TCGA_TCGA-CM-4746	-1279.84	170.099	-1109.74
TCGA_TCGA-AZ-4615	58.1662	1502.51	1560.68
TCGA_TCGA-AA-3982	-80.5945	1284.29	1203.7
TCGA_TCGA-D5-6922	271.06	449.826	720.886
TCGA_TCGA-AD-6889	-1003.43	162.717	-840.71
TCGA_TCGA-A6-2679	-409.382	1282.58	873.199
TCGA_TCGA-A6-5666	-1295.07	-171.768	-1466.84
TCGA_TCGA-AA-A02E	-1153.4	180.247	-973.149
TCGA_TCGA-D5-5540	-792.189	179.2	-612.989
TCGA_TCGA-DM-A0XD	-733.494	6.88927	-726.605
TCGA_TCGA-AA-3511	21.1334	343.218	364.351
TCGA_TCGA-AA-A01K	-81.7426	662.489	580.746
TCGA_TCGA-A6-6650	-1054.23	-195.118	-1249.35
TCGA_TCGA-F4-6461	45.9315	741.121	787.053
TCGA_TCGA-AA-3979	-1178.99	-40.2208	-1219.21
TCGA_TCGA-AA-A01F	-1726.16	-98.8016	-1824.97
TCGA_TCGA-AA-3989	-29.1313	1118.37	1089.24
TCGA_TCGA-CM-6161	-293.154	816.687	523.533
TCGA_TCGA-5M-AATE	-1055.19	-70.5355	-1125.72
TCGA_TCGA-AA-3846	-603.295	859.957	256.662
TCGA_TCGA-A6-5661	-324.757	834.208	509.451
TCGA_TCGA-AD-6888	-1986.76	-217.842	-2204.6
TCGA_TCGA-AA-3552	-494.413	1275.82	781.411
TCGA_TCGA-AA-A00D	37.3206	1793.12	1830.44
TCGA_TCGA-AY-4070	-594.47	522.852	-71.6178
TCGA_TCGA-AA-3680	-846.938	716.506	-130.432
TCGA_TCGA-AA-3818	-827.621	315.218	-512.403
TCGA_TCGA-AA-3685	-159.145	1371.65	1212.51
TCGA_TCGA-AA-3562	-334.11	671.166	337.056
TCGA_TCGA-DM-A0XF	-601.855	270.692	-331.162
TCGA_TCGA-AA-3560	-334.087	836.748	502.662
TCGA_TCGA-CM-6676	-385.074	-193.465	-578.539
TCGA_TCGA-A6-5659	-440.725	-138.963	-579.687
TCGA_TCGA-D5-6534	1541.76	2345.82	3887.58
TCGA_TCGA-A6-2678	-385.098	730.429	345.331
TCGA_TCGA-AY-4071	-178.011	1430.89	1252.88
TCGA_TCGA-CM-5862	-435.392	-345.511	-780.904
TCGA_TCGA-QG-A5YX	-1582.59	-142.897	-1725.49
TCGA_TCGA-AA-3681	-661.779	1035.31	373.53
TCGA_TCGA-G4-6307	-1509.89	-349.225	-1859.11
TCGA_TCGA-A6-5660	-235.589	335.367	99.7781
TCGA_TCGA-AA-3930	-268.775	1085.52	816.742
TCGA_TCGA-CM-5864	-937.491	349.076	-588.415
TCGA_TCGA-D5-5537	-384.56	18.7617	-365.798
TCGA_TCGA-A6-6653	-494.591	615.66	121.069
TCGA_TCGA-AA-3688	-736.9	478.639	-258.261
TCGA_TCGA-AA-A00O	51.7254	435.862	487.587
TCGA_TCGA-NH-A8F7	-1576.02	-711.846	-2287.87
TCGA_TCGA-5M-AAT6	417.332	1607.55	2024.89
TCGA_TCGA-AA-3516	-564.831	1002.76	437.927
TCGA_TCGA-AA-3869	-198.164	1196.14	997.973
TCGA_TCGA-DM-A28G	-1201.76	-90.2167	-1291.98
TCGA_TCGA-AA-3833	3.21357	1163.97	1167.19
TCGA_TCGA-AY-6386	-979.647	589.974	-389.673
TCGA_TCGA-AA-A02R	-89.2368	1734.47	1645.23
TCGA_TCGA-CM-4751	-244.28	1053.99	809.715
TCGA_TCGA-A6-6780	-90.0926	1810	1719.91
TCGA_TCGA-F4-6570	522.501	1789.59	2312.09
TCGA_TCGA-A6-5665	-516.224	513.285	-2.93958
TCGA_TCGA-AA-3854	-940.836	269.984	-670.852
TCGA_TCGA-D5-6926	464.399	787.785	1252.18
TCGA_TCGA-CM-6172	-387.071	232.121	-154.95
TCGA_TCGA-AA-3692	-282.611	1068.05	785.437
TCGA_TCGA-A6-3809	110.027	1586.02	1696.05
TCGA_TCGA-DM-A28C	-1462.15	-484.901	-1947.05
TCGA_TCGA-A6-4105	87.8596	1250.91	1338.77
TCGA_TCGA-AA-3697	-750.62	565.495	-185.125
TCGA_TCGA-AY-A8YK	-1085.89	32.439	-1053.45
TCGA_TCGA-A6-2686	314.523	1997.55	2312.07
TCGA_TCGA-A6-2677	-543.909	-223.011	-766.92
TCGA_TCGA-G4-6627	311.564	1274.58	1586.14
TCGA_TCGA-A6-2672	4.78506	1715.95	1720.73
TCGA_TCGA-AD-6963	-919.328	852.994	-66.3337
TCGA_TCGA-AA-3861	-1338.07	921.976	-416.096
TCGA_TCGA-G4-6311	-45.5667	698.189	652.623
TCGA_TCGA-AZ-4323	286.894	2173.08	2459.98
TCGA_TCGA-A6-6781	1575.85	1936.95	3512.8
TCGA_TCGA-AA-3952	-40.4031	545.013	504.61
TCGA_TCGA-CM-5868	-319.598	142.154	-177.445
TCGA_TCGA-DM-A280	-777.192	152.552	-624.64
TCGA_TCGA-CA-6718	-127.772	1647.57	1519.8
TCGA_TCGA-F4-6856	-817.088	332.611	-484.477
TCGA_TCGA-DM-A285	-453.882	-482.864	-936.746
TCGA_TCGA-AA-3524	-623.908	457.993	-165.915
TCGA_TCGA-DM-A0X9	-1022.19	298.768	-723.418
TCGA_TCGA-A6-5662	-581.44	-128.022	-709.461
TCGA_TCGA-D5-6539	-762.421	576.19	-186.23
TCGA_TCGA-A6-2674	1174.3	1858.54	3032.85
TCGA_TCGA-AA-A02F	-955.882	-533.357	-1489.24
TCGA_TCGA-AA-3842	6.92345	640.323	647.247
TCGA_TCGA-D5-5539	102.276	816.525	918.802
TCGA_TCGA-AA-3841	-314.927	1041.14	726.212
TCGA_TCGA-G4-6309	-1133.17	179.387	-953.788
TCGA_TCGA-AU-3779	-58.4802	1181.56	1123.08
TCGA_TCGA-AA-3678	-781.607	897.572	115.965
TCGA_TCGA-AA-A00N	351.259	792.478	1143.74
TCGA_TCGA-F4-6569	1241.78	1230.83	2472.61
TCGA_TCGA-A6-3810	506.994	947.952	1454.95
TCGA_TCGA-D5-7000	-222.5	663.804	441.304
TCGA_TCGA-G4-6588	-625.331	566.511	-58.8197
TCGA_TCGA-G4-6294	-901.813	220.296	-681.517
TCGA_TCGA-QG-A5YW	-619.766	762.395	142.629
TCGA_TCGA-F4-6854	-164.112	454.967	290.855
TCGA_TCGA-G4-6586	-1401.52	834.043	-567.479
TCGA_TCGA-D5-6932	-142.356	565.495	423.138
TCGA_TCGA-AD-6899	525.909	1313.08	1838.99
TCGA_TCGA-AA-3850	-209.023	1272.9	1063.88
TCGA_TCGA-CM-6170	-92.7486	639.505	546.756
TCGA_TCGA-AA-3529	-855.923	203.745	-652.178
TCGA_TCGA-AA-A02K	-1278.74	-110.465	-1389.2
TCGA_TCGA-A6-6141	-522.192	965.881	443.689
TCGA_TCGA-AA-3956	-312.57	665.697	353.128
TCGA_TCGA-DM-A28M	-1788.52	-249.292	-2037.81
TCGA_TCGA-AA-A02W	-995.345	-134.222	-1129.57
TCGA_TCGA-AA-3986	-404.278	1696	1291.72
TCGA_TCGA-DM-A28H	-1248.66	-472.199	-1720.85
TCGA_TCGA-A6-6652	-1294.64	-351.147	-1645.79
TCGA_TCGA-F4-6704	1054.07	934.94	1989.01
TCGA_TCGA-A6-A5ZU	227.178	965.648	1192.83
TCGA_TCGA-AA-A00E	-421.468	1231.73	810.263
TCGA_TCGA-AA-3852	-9.82121	967.199	957.378
TCGA_TCGA-DM-A1D0	-1729.33	-732.2	-2461.53
TCGA_TCGA-AZ-4315	-427.157	788.428	361.271
TCGA_TCGA-A6-5656	-218.798	126.123	-92.6748
TCGA_TCGA-AA-3980	-424.25	1316.65	892.396
TCGA_TCGA-DM-A1HA	-1896.66	-226.429	-2123.09
TCGA_TCGA-AA-3525	-903.527	718.869	-184.658
TCGA_TCGA-AA-3672	-259.851	1641.29	1381.43
TCGA_TCGA-CM-6674	-107.723	845.775	738.052
TCGA_TCGA-AY-A69D	-1023.48	-50.0364	-1073.52
TCGA_TCGA-AA-3663	-785.492	578.806	-206.687
TCGA_TCGA-F4-6806	-462.146	448.984	-13.1623
TCGA_TCGA-F4-6855	836.071	539.312	1375.38
TCGA_TCGA-D5-6930	154.472	1198.29	1352.76
TCGA_TCGA-AA-A01C	-218.27	279.616	61.3459
TCGA_TCGA-AA-3814	281.787	1309.71	1591.5
TCGA_TCGA-D5-6924	537.487	1160.28	1697.77
TCGA_TCGA-D5-5541	46.5701	864.864	911.435
TCGA_TCGA-A6-5667	-338.153	13.8231	-324.33
TCGA_TCGA-CK-5916	-1.47374	1541.46	1539.99
TCGA_TCGA-F4-6808	-1255.36	-168.959	-1424.32
TCGA_TCGA-AA-3812	187.377	1015.33	1202.7
TCGA_TCGA-AA-3877	146.203	1402.27	1548.47
TCGA_TCGA-AA-3845	-427.991	1111.49	683.5
TCGA_TCGA-CM-6679	303.586	777.729	1081.32
TCGA_TCGA-AA-3941	-1096.42	102.868	-993.556
TCGA_TCGA-AA-3862	-515.142	1165.56	650.417
TCGA_TCGA-WS-AB45	1999.75	2378.24	4377.99
TCGA_TCGA-A6-2682	48.8817	902.513	951.394
TCGA_TCGA-AA-3530	-1061.64	609.997	-451.645
TCGA_TCGA-CK-5915	-1258.39	-563.771	-1822.16
TCGA_TCGA-D5-6923	245.105	343.231	588.336
TCGA_TCGA-A6-6648	-1187.94	-25.648	-1213.59
TCGA_TCGA-AZ-4308	101.296	707.034	808.331
TCGA_TCGA-4T-AA8H	-1880.77	-425.914	-2306.68
TCGA_TCGA-AZ-6605	875.832	1379.84	2255.68
TCGA_TCGA-AA-A02H	-790.127	57.1319	-732.995
TCGA_TCGA-D5-6532	-1112.08	-89.9827	-1202.06
TCGA_TCGA-AD-6901	576.002	1084.66	1660.66
TCGA_TCGA-AA-3655	-388.078	454.395	66.3164
TCGA_TCGA-NH-A50U	-690.683	-47.9063	-738.589
TCGA_TCGA-A6-A566	1665.93	1898.25	3564.18
TCGA_TCGA-G4-6303	-93.3173	269.399	176.082
TCGA_TCGA-D5-6927	148.034	1357.87	1505.9
TCGA_TCGA-AA-3489	1354.45	2083.25	3437.71
TCGA_TCGA-AA-A00W	-1755.79	108.295	-1647.49
TCGA_TCGA-AA-A017	-485.843	343.725	-142.118
TCGA_TCGA-QL-A97D	-1104	787.675	-316.327
TCGA_TCGA-AA-3667	-637.942	739.935	101.993
TCGA_TCGA-AA-3534	-568.762	167.747	-401.015
TCGA_TCGA-AA-A024	-1311.87	66.557	-1245.31
TCGA_TCGA-CK-6751	-92.5737	422.279	329.705
TCGA_TCGA-AA-A01X	-887.978	105.121	-782.857
TCGA_TCGA-AA-3664	-1138.06	324.401	-813.663
TCGA_TCGA-AA-A02Y	-1911.61	453.075	-1458.54
TCGA_TCGA-AD-6890	-571.678	317.754	-253.924
TCGA_TCGA-G4-6315	-1568.8	-375.61	-1944.41
TCGA_TCGA-CM-6678	-814.42	-221.522	-1035.94
TCGA_TCGA-G4-6298	-668.81	-593.083	-1261.89
TCGA_TCGA-D5-6537	-1387.55	86.7858	-1300.77
TCGA_TCGA-AZ-4616	-612.706	657.502	44.7963
TCGA_TCGA-AA-3870	341.1	1248	1589.1
TCGA_TCGA-AA-A00L	-1173.59	-106.019	-1279.61
TCGA_TCGA-F4-6805	690.693	1156.61	1847.3
TCGA_TCGA-G4-6322	-793.825	243.087	-550.738
TCGA_TCGA-DM-A1D9	-1120.94	-310.206	-1431.15
TCGA_TCGA-AA-3975	-384.083	686.719	302.636
TCGA_TCGA-AA-3556	-656.058	632.979	-23.0791
TCGA_TCGA-CK-6748	503.564	685.703	1189.27
TCGA_TCGA-G4-6317	-1413.67	-570.022	-1983.69
TCGA_TCGA-AA-3673	-572.681	469.191	-103.491
TCGA_TCGA-AA-3968	-34.6724	756.064	721.392
TCGA_TCGA-CM-5349	22.8271	851.583	874.41
TCGA_TCGA-G4-6323	-1589.23	1036.61	-552.616
TCGA_TCGA-AA-A01I	-1172.03	279.686	-892.344
TCGA_TCGA-AA-3520	63.8889	785.01	848.899
TCGA_TCGA-AY-A54L	-2012.78	-549.67	-2562.45
TCGA_TCGA-A6-2681	250.092	879.417	1129.51
TCGA_TCGA-AA-A00F	-354.694	215.611	-139.083
TCGA_TCGA-AA-A02J	-1725.36	-601.007	-2326.37
TCGA_TCGA-D5-6931	-213.028	914.006	700.978
TCGA_TCGA-CM-4752	-118.778	1137.11	1018.33
TCGA_TCGA-DM-A28E	-1690.34	-353.121	-2043.47
TCGA_TCGA-DM-A282	-857.971	-371.635	-1229.61
TCGA_TCGA-DM-A1D4	-1712.45	12.4591	-1699.99
TCGA_TCGA-AA-A010	-875.002	447.208	-427.793
TCGA_TCGA-AZ-6601	178.513	1525.08	1703.59
TCGA_TCGA-QG-A5YV	-1246.8	43.8064	-1203
TCGA_TCGA-AA-3544	253.625	1702.7	1956.33
TCGA_TCGA-NH-A50V	21.1965	712.367	733.564
TCGA_TCGA-A6-6138	324.557	1657.42	1981.98
TCGA_TCGA-CM-6164	-536.011	461.509	-74.5017
TCGA_TCGA-D5-6920	-651.763	881.231	229.468
TCGA_TCGA-G4-6310	-462.534	-565.054	-1027.59
TCGA_TCGA-AA-3710	42.3083	2131.36	2173.67
TCGA_TCGA-D5-6541	561.682	1335.04	1896.72
TCGA_TCGA-DM-A1DA	-1346.12	-185.484	-1531.6
TCGA_TCGA-AA-3715	568.219	1867.12	2435.34
TCGA_TCGA-AA-3819	-842.789	269.956	-572.832
TCGA_TCGA-AA-3531	-1040.78	71.5071	-969.273
TCGA_TCGA-T9-A92H	-1391.81	-177.808	-1569.62
TCGA_TCGA-CM-5348	786.576	1191.87	1978.45
TCGA_TCGA-SS-A7HO	-1400	-600.961	-2000.97
TCGA_TCGA-AA-3821	-181.514	687.845	506.331
TCGA_TCGA-AA-3684	582.61	1388.46	1971.07
TCGA_TCGA-AA-A01V	-1590.97	520.147	-1070.82
TCGA_TCGA-F4-6463	114.623	333.062	447.685
TCGA_TCGA-G4-6293	-654.701	1130.15	475.445
TCGA_TCGA-AY-A71X	-2078.58	-572.993	-2651.57
TCGA_TCGA-5M-AAT5	-1430.51	-356.665	-1787.18
TCGA_TCGA-AM-5820	-487.423	28.2134	-459.209
TCGA_TCGA-AA-3538	-258.959	359.534	100.574
TCGA_TCGA-CM-6171	-756.941	524.545	-232.397
TCGA_TCGA-A6-3807	-140.983	987.853	846.87
TCGA_TCGA-CK-4950	-508.311	1116.7	608.387
TCGA_TCGA-CM-5861	-1130.26	108.485	-1021.77
TCGA_TCGA-A6-2684	627.36	1015.25	1642.61
TCGA_TCGA-CK-6747	-552.262	436.105	-116.157
TCGA_TCGA-G4-6295	-713.931	1053.87	339.94
TCGA_TCGA-DM-A1D6	-1602.14	-793.734	-2395.87
TCGA_TCGA-AA-A00J	-342.266	453.054	110.788
TCGA_TCGA-NH-A6GC	-238.297	-11.6012	-249.898
TCGA_TCGA-AA-3848	-883.599	450.832	-432.767
TCGA_TCGA-A6-6651	1300.6	1763.49	3064.09
TCGA_TCGA-AA-3947	177.402	990.196	1167.6
TCGA_TCGA-AA-3522	-1025.31	624.88	-400.434
TCGA_TCGA-AA-3949	448.823	2199.2	2648.02
TCGA_TCGA-CK-4947	-83.1452	1099.02	1015.87
TCGA_TCGA-3L-AA1B	-509.013	349.118	-159.896
TCGA_TCGA-AU-6004	53.0438	1262.42	1315.47
TCGA_TCGA-CM-5344	-31.9609	57.1072	25.1462
TCGA_TCGA-AA-3831	-504.319	840.031	335.712
TCGA_TCGA-A6-2675	572.132	1120.58	1692.71
TCGA_TCGA-D5-6529	520.307	1592.84	2113.15
TCGA_TCGA-CM-4747	-447.202	350.506	-96.6962
TCGA_TCGA-AA-3939	-482.4	877.609	395.209
TCGA_TCGA-AA-3713	-611.009	1123.12	512.113
TCGA_TCGA-NH-A8F8	-205.424	345.36	139.936
TCGA_TCGA-CM-6163	43.7148	994.662	1038.38
TCGA_TCGA-AZ-4614	-1558.59	16.4083	-1542.19
TCGA_TCGA-AA-3994	-429.47	558.132	128.661
TCGA_TCGA-CM-6675	-921.387	-67.0126	-988.4
TCGA_TCGA-F4-6460	87.5765	546.479	634.055
TCGA_TCGA-AY-6197	-1148.87	436.034	-712.832
TCGA_TCGA-AA-3519	-698.116	569.068	-129.049
TCGA_TCGA-CK-4951	298.26	1459.89	1758.15
TCGA_TCGA-AA-3549	-619.234	654.147	34.913
TCGA_TCGA-AA-3872	709.007	1040.44	1749.44
TCGA_TCGA-AA-3510	-470.286	1122.95	652.665
TCGA_TCGA-A6-2676	-72.9831	1677.19	1604.2
TCGA_TCGA-AA-3875	-361.458	1109.73	748.274
TCGA_TCGA-AA-3955	-947.028	213.071	-733.957
TCGA_TCGA-AZ-6606	-1426.32	-39.8357	-1466.15
TCGA_TCGA-AA-3984	-289.594	772.995	483.4
TCGA_TCGA-AA-3509	-511.288	701.213	189.925
TCGA_TCGA-CA-6715	-1259.03	-432.288	-1691.31
TCGA_TCGA-CA-6719	257.638	770.541	1028.18
TCGA_TCGA-DM-A1D8	-1269.98	-322.688	-1592.66
TCGA_TCGA-AA-3860	52.0681	1104.43	1156.5
TCGA_TCGA-CM-6680	107.522	986.877	1094.4
TCGA_TCGA-D5-6531	-68.0156	884.047	816.031
TCGA_TCGA-G4-6320	-1456.79	12.8958	-1443.89
TCGA_TCGA-CA-6717	755.123	1530.51	2285.63
TCGA_TCGA-CM-6677	-44.3927	621.724	577.331
TCGA_TCGA-AA-A00K	-767.843	425.301	-342.542
TCGA_TCGA-D5-6530	-497.411	1266.52	769.107
TCGA_TCGA-AA-A01Z	-1268.75	-357.175	-1625.92
TCGA_TCGA-CM-5341	765.497	1636.59	2402.09
TCGA_TCGA-NH-A6GB	-887.502	624.412	-263.09
TCGA_TCGA-A6-6137	-802.248	826.9	24.6522
TCGA_TCGA-CM-6167	1236.8	1194.54	2431.34
TCGA_TCGA-A6-2685	760.271	1487.04	2247.31
TCGA_TCGA-D5-6533	-540.134	361.673	-178.462
TCGA_TCGA-AA-3666	-639.599	839.826	200.227
TCGA_TCGA-AA-3867	248.219	568.367	816.585
TCGA_TCGA-CM-6166	-708.657	-525.016	-1233.67
TCGA_TCGA-AA-A029	-1377.71	-89.9277	-1467.64
TCGA_TCGA-AA-3517	-512.741	613.655	100.914
TCGA_TCGA-AA-A00Q	-687.717	338.3	-349.418
TCGA_TCGA-AA-3866	463.397	1749.71	2213.1
TCGA_TCGA-AA-A00Z	-972.603	198.569	-774.034
TCGA_TCGA-AD-5900	-44.3343	1111.84	1067.5
TCGA_TCGA-A6-3808	635.596	1394.83	2030.43
TCGA_TCGA-AA-3950	568.414	1939.49	2507.9
TCGA_TCGA-D5-6928	1125.78	3109.48	4235.26
TCGA_TCGA-AA-3977	-296.506	984.664	688.158
TCGA_TCGA-5M-AATA	-557.118	400.153	-156.965
TCGA_TCGA-AA-A01R	-595.181	1635.23	1040.05
TCGA_TCGA-AA-A03J	-473.032	970.011	496.979
TCGA_TCGA-AA-A01P	319.967	1935.61	2255.58
TCGA_TCGA-AM-5821	-271.289	1368.42	1097.13
TCGA_TCGA-AY-5543	-1084.41	619.236	-465.176
TCGA_TCGA-AA-3502	-1271.35	708.088	-563.261
TCGA_TCGA-CM-4748	-231.939	592.498	360.559
TCGA_TCGA-AA-3555	-203.734	508.048	304.314
TCGA_TCGA-DM-A1DB	-1719.73	76.01	-1643.72
TCGA_TCGA-G4-6304	-1560.62	293.314	-1267.31
TCGA_TCGA-G4-6297	393.129	870.4	1263.53
TCGA_TCGA-CM-5860	545.922	777.469	1323.39
TCGA_TCGA-CA-5255	-1579.03	-223.157	-1802.19
TCGA_TCGA-AA-3662	-254.671	1040.79	786.12
TCGA_TCGA-AA-A03F	-1131.87	627.594	-504.28
TCGA_TCGA-AA-3543	-238.886	1626.98	1388.09
TCGA_TCGA-AA-3532	72.242	1474.46	1546.7
TCGA_TCGA-AA-3561	-813.844	379.507	-434.337
TCGA_TCGA-A6-5664	579.716	1234.46	1814.17
TCGA_TCGA-DM-A28F	-1245.65	-80.6425	-1326.29
TCGA_TCGA-AA-3864	-320.77	449.573	128.803
TCGA_TCGA-A6-6654	1183.68	2055.38	3239.07
TCGA_TCGA-AA-3495	-707.884	782.612	74.7287
TCGA_TCGA-G4-6625	158.645	1772.27	1930.91
TCGA_TCGA-DM-A1D7	-982.141	84.9079	-897.234
TCGA_TCGA-A6-5657	96.9619	827.415	924.377
TCGA_TCGA-CK-5914	-502.384	296.187	-206.198
TCGA_TCGA-CA-6716	-498.389	-335.944	-834.334
TCGA_TCGA-AA-3851	-452.969	1004.27	551.306
TCGA_TCGA-CM-6165	214.037	706.819	920.857
TCGA_TCGA-F4-6703	1742.69	2523.59	4266.28
TCGA_TCGA-AA-A01T	-1220.32	148.309	-1072.01
TCGA_TCGA-AA-3518	-707.316	1117.95	410.634
TCGA_TCGA-A6-6782	509.073	1137.86	1646.93
TCGA_TCGA-AA-3837	-395.53	402.409	6.87882
TCGA_TCGA-CA-5254	-336.09	74.2398	-261.85
TCGA_TCGA-AA-A022	-337.804	1423.38	1085.58
TCGA_TCGA-AA-3973	-631.288	17.0677	-614.22
TCGA_TCGA-AA-3492	-377.015	867.873	490.858
TCGA_TCGA-AZ-5403	86.2127	419.435	505.647
TCGA_TCGA-AA-3521	-496.317	363.402	-132.916
TCGA_TCGA-F4-6459	457.919	408.511	866.429
TCGA_TCGA-AD-6895	-293.49	932.923	639.433
TCGA_TCGA-4N-A93T	-1690.55	-246.291	-1936.84
TCGA_TCGA-AA-3514	158.195	591.449	749.644
TCGA_TCGA-5M-AAT4	-1253.71	-413.938	-1667.64
TCGA_TCGA-CM-5863	215.988	613.835	829.823
TCGA_TCGA-CM-4744	-1152.54	812.439	-340.103
TCGA_TCGA-A6-2671	203.993	660.133	864.126
TCGA_TCGA-DM-A28K	-1258.45	-122.792	-1381.24
TCGA_TCGA-AA-3660	-634.846	276.762	-358.084
TCGA_TCGA-AA-3679	-613.867	513.076	-100.791
TCGA_TCGA-G4-6321	-1282.77	931.664	-351.107
TCGA_TCGA-AA-3675	-761.934	311.23	-450.704
TCGA_TCGA-D5-6536	-228.324	625.102	396.778
TCGA_TCGA-AA-3554	371.423	1694.49	2065.91
TCGA_TCGA-F4-6809	261.527	1033.18	1294.71
TCGA_TCGA-AA-3506	-353.865	1017.74	663.875
TCGA_TCGA-A6-A567	-726.313	-221.28	-947.594
TCGA_TCGA-AD-6548	-10.5861	1140.9	1130.32
TCGA_TCGA-A6-A56B	-356.872	-163.999	-520.871
TCGA_TCGA-AA-3693	-909.441	181.532	-727.909
TCGA_TCGA-AZ-6607	989.46	1180.43	2169.89
TCGA_TCGA-AA-A01Q	-1001.26	767.726	-233.537
TCGA_TCGA-CM-4743	-776.903	818.263	41.3599
TCGA_TCGA-CM-6162	1434.84	1841.85	3276.69
TCGA_TCGA-CK-5912	-600.901	23.6983	-577.203
TCGA_TCGA-DM-A28A	-545.868	-92.0133	-637.881
TCGA_TCGA-AA-3712	-145.282	362.203	216.92
TCGA_TCGA-AD-A5EJ	-786.63	142.784	-643.846
TCGA_TCGA-QG-A5Z2	-1569.2	921.878	-647.324
TCGA_TCGA-G4-6299	14.8573	1151.82	1166.68
TCGA_TCGA-AA-3696	-752.741	-160.91	-913.651
TCGA_TCGA-AA-3526	-347.633	990.964	643.331
TCGA_TCGA-NH-A6GA	-887.622	105.621	-782
TCGA_TCGA-CK-4952	-893.948	260.349	-633.599
TCGA_TCGA-G4-6628	4.67084	1870.73	1875.4
TCGA_TCGA-AA-3542	-808.524	322.44	-486.084
TCGA_TCGA-AA-A01G	-1292.72	-163.067	-1455.79
TCGA_TCGA-AA-A00A	-347.582	851.131	503.548
TCGA_TCGA-AA-A004	-413.531	1005.77	592.241
TCGA_TCGA-AA-3972	-629.575	152.208	-477.367
TCGA_TCGA-AZ-4313	-991.688	64.7249	-926.963
TCGA_TCGA-NH-A5IV	-235.014	1129.96	894.948
TCGA_TCGA-A6-6140	-1214.29	266.668	-947.625
TCGA_TCGA-A6-2683	-1021.47	126.291	-895.174
TCGA_TCGA-AA-A01S	-1662.55	-457.52	-2120.07
TCGA_TCGA-AA-A02O	-1026.18	363.559	-662.625
TCGA_TCGA-AY-6196	1844.34	2776.71	4621.06
TCGA_TCGA-AA-3970	-779.652	946.98	167.328
TCGA_TCGA-AZ-5407	-1284.16	607.637	-676.524
TCGA_TCGA-AA-3553	-176.287	1079.65	903.36
TCGA_TCGA-AA-3966	442.458	2021.47	2463.93
TCGA_TCGA-AA-3811	-467.725	782.602	314.876
TCGA_TCGA-DM-A1HB	-1052.96	-55.4351	-1108.4
TCGA_TCGA-D5-6898	126.727	787.612	914.339
TCGA_TCGA-G4-6302	1068.19	1063.39	2131.58
TCGA_TCGA-D5-6538	-1384.03	-794.598	-2178.63
TCGA_TCGA-D5-6929	118.712	752.543	871.255
TCGA_TCGA-NH-A50T	-1306.11	-528.178	-1834.29
TCGA_TCGA-G4-6314	380.572	348.932	729.504
TCGA_TCGA-G4-6626	-1410.35	-244.374	-1654.72
TCGA_TCGA-AZ-6598	-677.538	986.465	308.928
TCGA_TCGA-RU-A8FL	-2160.81	-580.111	-2740.92
TCGA_TCGA-AA-3496	329.297	1311.44	1640.73
TCGA_TCGA-G4-6306	-1834.33	167.315	-1667.01
TCGA_TCGA-AA-A00U	-974.306	93.3901	-880.916
TCGA_TCGA-AD-6965	-787.603	-41.4265	-829.03
TCGA_TCGA-AZ-6600	234.919	891.682	1126.6
TCGA_TCGA-CA-5796	-1120.65	554.372	-566.276
TCGA_TCGA-A6-A565	165.957	1892.23	2058.19
TCGA_TCGA-AA-3856	-523.277	1343.22	819.943
TCGA_TCGA-CA-5256	-634.863	633.129	-1.7335
TCGA_TCGA-AA-3548	-430.567	875.577	445.01
TCGA_TCGA-AA-3858	-320.616	552.979	232.363
TCGA_TCGA-A6-2680	-466.31	654.164	187.854
TCGA_TCGA-D5-6540	-644.168	663.356	19.1873
TCGA_TCGA-AD-6964	900.468	2091.12	2991.59
TCGA_TCGA-AA-3844	-869.704	647.749	-221.955
TCGA_TCGA-AZ-6608	-1947.24	-350.453	-2297.69
TCGA_TCGA-A6-6649	-90.9502	838.019	747.068
TCGA_TCGA-AA-3855	-665.446	872.201	206.755
TCGA_TCGA-D5-6535	-466.635	802.363	335.729
TCGA_TCGA-DM-A288	-1412.98	-427.133	-1840.11
TCGA_TCGA-CK-4948	-52.713	565.305	512.592
TCGA_TCGA-CM-6169	1043.51	1743.79	2787.3
TCGA_TCGA-AA-3815	-401.701	1722.39	1320.69
TCGA_TCGA-A6-4107	-28.9517	916.089	887.138
TCGA_TCGA-F4-6807	940.808	1478.94	2419.75
TCGA_TCGA-A6-6142	613.467	664.792	1278.26
TCGA_TCGA-D5-5538	373.879	1372.95	1746.82
TCGA_TCGA-AA-3494	-876.926	376.738	-500.188
TCGA_TCGA-AA-A00R	-194.352	2120.36	1926.01
TCGA_TCGA-CM-6168	904.714	1302.22	2206.93
TCGA_TCGA-AZ-6599	-1835	-306.645	-2141.65
TCGA_TCGA-AA-3971	-536.44	1188.04	651.602
TCGA_TCGA-CK-5913	-298.451	883.276	584.825
TCGA_TCGA-AZ-6603	55.9344	791.585	847.519
TCGA_TCGA-CA-5797	-204.686	386.602	181.916
TCGA_TCGA-AD-A5EK	-877.843	-260.128	-1137.97
TCGA_TCGA-CK-6746	-875.943	1316.53	440.59
TCGA_TCGA-AA-3527	26.0314	1028.87	1054.9
geoMatrix_GSM734111	-791.786	357.343	-434.443
geoMatrix_GSM734112	-487.188	-245.532	-732.72
geoMatrix_GSM734113	1178.47	1255.13	2433.6
geoMatrix_GSM734114	733.126	2718.7	3451.83
geoMatrix_GSM734115	-99.4315	1672.31	1572.88
geoMatrix_GSM734116	201.916	1119.98	1321.9
geoMatrix_GSM734117	-1038.65	637.869	-400.786
geoMatrix_GSM734118	721.925	876.051	1597.98
geoMatrix_GSM734119	-1042.11	93.7867	-948.322
geoMatrix_GSM734120	-708.434	555.7	-152.733
geoMatrix_GSM734121	23.4846	-28.1444	-4.65973
geoMatrix_GSM734122	962.718	1753.41	2716.13
geoMatrix_GSM734123	-517.086	780.208	263.121
geoMatrix_GSM734124	-768.801	710.337	-58.4642
geoMatrix_GSM734125	-964.438	-274.726	-1239.16
geoMatrix_GSM734126	-238.589	585.048	346.458
geoMatrix_GSM734127	-155.595	448.791	293.196
geoMatrix_GSM734128	1323.18	2127.57	3450.76
geoMatrix_GSM734129	85.525	1460.82	1546.35
geoMatrix_GSM734130	-124.557	301.53	176.973
geoMatrix_GSM734131	-1032.82	-103.608	-1136.42
geoMatrix_GSM734132	-390.792	246.352	-144.44
geoMatrix_GSM734133	-714.343	-57.6821	-772.025
geoMatrix_GSM734134	-80.924	73.6915	-7.23251
geoMatrix_GSM734135	-1146.13	651.651	-494.476
geoMatrix_GSM734136	-1391.46	-464.388	-1855.85
geoMatrix_GSM734137	-562.844	535.6	-27.244
geoMatrix_GSM734138	-1022.25	977.587	-44.6591
geoMatrix_GSM734139	66.5961	281.731	348.327
geoMatrix_GSM734140	481.714	893.463	1375.18
geoMatrix_GSM734141	-1016.27	-82.2433	-1098.52
geoMatrix_GSM734142	-1370.11	-759.553	-2129.66
geoMatrix_GSM734143	-1003.88	1147.07	143.197
geoMatrix_GSM734144	-825.214	-150.932	-976.147
geoMatrix_GSM734145	31.6341	2031.43	2063.07
geoMatrix_GSM734146	334.647	425.96	760.608
geoMatrix_GSM734147	-950.093	1056.2	106.108
geoMatrix_GSM734148	-349.769	2673.34	2323.57
geoMatrix_GSM734149	-794.235	884.935	90.6994
geoMatrix_GSM734150	-675.261	693.438	18.1773
geoMatrix_GSM734151	393.032	1549.24	1942.27
geoMatrix_GSM734152	811.44	1842.74	2654.18
geoMatrix_GSM734153	-353.543	714.813	361.27
geoMatrix_GSM734154	249.628	1045.1	1294.73
geoMatrix_GSM734155	-1534.48	566.8	-967.681
geoMatrix_GSM734156	813.933	2085.02	2898.95
geoMatrix_GSM734157	-87.5744	714.712	627.138
geoMatrix_GSM734158	-832.609	99.1089	-733.5
geoMatrix_GSM734159	-15.2133	462.843	447.629
geoMatrix_GSM734160	-31.1382	300.669	269.53
geoMatrix_GSM734161	-1336.96	235.185	-1101.77
geoMatrix_GSM734162	-776.143	930.318	154.175
geoMatrix_GSM734163	578.342	2012.47	2590.81
geoMatrix_GSM734164	-1169.1	32.2997	-1136.8
geoMatrix_GSM734165	-1652.35	80.272	-1572.08
geoMatrix_GSM734166	-826.888	310.885	-516.004
geoMatrix_GSM734167	-947.797	424.025	-523.772
geoMatrix_GSM734168	-1103.54	157.352	-946.193
geoMatrix_GSM734169	-847.707	109.183	-738.524
geoMatrix_GSM734170	-1095.52	1189.83	94.3131
geoMatrix_GSM734171	-1319.07	305.838	-1013.23
geoMatrix_GSM734172	-1016.71	-55.022	-1071.73
geoMatrix_GSM734173	-698.604	131.397	-567.207
geoMatrix_GSM734174	148.199	860.484	1008.68
geoMatrix_GSM734175	-735.855	540.199	-195.656

## Sheet: S3
Table-S3: Differentially expressed genes of ICI-clusters in the TCGA cohort
ICI cluster-A VS ICI cluster-B
id	logFC	AveExpr	t	P.Value	adj.P.Val	B
MMP9	1.77901	6.63239	12.9177	2.78999e-30	4.91987e-26	57.1637
COL10A1	1.54407	4.6792	7.03394	1.53198e-11	1.42184e-08	15.805
COMP	1.6332	4.2797	6.94953	2.55765e-11	1.96094e-08	15.3157
SFRP4	1.55882	5.0798	6.89378	3.57991e-11	2.42801e-08	14.9948
SPP1	1.50247	7.33749	6.1959	2.05545e-09	3.55351e-07	11.1359
PIGR	-1.86932	9.91418	-5.7868	1.91231e-08	1.79371e-06	9.01809
KRT23	1.54111	4.82584	5.22688	3.36771e-07	1.65883e-05	6.30512
PLA2G2A	-1.51253	7.81362	-5.09993	6.25768e-07	2.7222e-05	5.72118
REG4	-1.87539	6.93343	-4.81102	2.45329e-06	7.92331e-05	4.43682
ITLN1	-1.70689	5.15877	-4.80069	2.57316e-06	8.22014e-05	4.39206
CLCA1	-1.87525	5.45187	-4.68089	4.4484e-06	0.000123532	3.87896

## Sheet: S4
Table-S4: ICI signature genes A and B
Symbol	ICI-signature-group
MMP9	ICI-signature-A
COL10A1	ICI-signature-A
COMP	ICI-signature-A
SFRP4	ICI-signature-A
SPP1	ICI-signature-A
KRT23	ICI-signature-A
PIGR	ICI-signature-B
PLA2G2A	ICI-signature-B
REG4	ICI-signature-B
ITLN1	ICI-signature-B
CLCA1	ICI-signature-B

## Sheet: S5
Table-S5: Functional and pathway enrichment analyses (Gene Ontology-Biological process) of ICI signature genes A and B
ICI signature genes A
ONTOLOGY	ID	Description	GeneRatio	BgRatio	pvalue	p.adjust	qvalue	geneID	Count
BP	GO:0030198	extracellular matrix organization	43927	368/18670	2.15918e-06	0.000337219	0.000152785	MMP9/COL10A1/COMP/SPP1	4
BP	GO:0043062	extracellular structure organization	43927	369/18670	2.18265e-06	0.000337219	0.000152785	MMP9/COL10A1/COMP/SPP1	4
BP	GO:0007566	embryo implantation	43867	51/18670	0.000108974	0.0112244	0.00508547	MMP9/SPP1	2
BP	GO:0060349	bone morphogenesis	43867	114/18670	0.000545572	0.0339066	0.0153622	COMP/SFRP4	2
BP	GO:0030856	regulation of epithelial cell differentiation	43867	156/18670	0.00101791	0.0339066	0.0153622	MMP9/SFRP4	2
BP	GO:0030509	BMP signaling pathway	43867	157/18670	0.0010309	0.0339066	0.0153622	COMP/SFRP4	2
BP	GO:0043271	negative regulation of ion transport	43867	157/18670	0.0010309	0.0339066	0.0153622	MMP9/SFRP4	2
BP	GO:0031214	biomineral tissue development	43867	163/18670	0.00111051	0.0339066	0.0153622	COMP/SPP1	2
BP	GO:0110148	biomineralization	43867	163/18670	0.00111051	0.0339066	0.0153622	COMP/SPP1	2
BP	GO:0071772	response to BMP	43867	170/18670	0.00120703	0.0339066	0.0153622	COMP/SFRP4	2
BP	GO:0071773	cellular response to BMP stimulus	43867	170/18670	0.00120703	0.0339066	0.0153622	COMP/SFRP4	2
BP	GO:0007565	female pregnancy	43867	192/18670	0.00153585	0.039548	0.0179182	MMP9/SPP1	2
BP	GO:0060348	bone development	43867	217/18670	0.001956	0.0451564	0.0204592	COMP/SFRP4	2
BP	GO:0044706	multi-multicellular organism process	43867	222/18670	0.00204592	0.0451564	0.0204592	MMP9/SPP1	2
BP	GO:0048705	skeletal system morphogenesis	43867	239/18670	0.00236624	0.0487445	0.0220849	COMP/SFRP4	2
BP	GO:1900122	positive regulation of receptor binding	43836	10/18670	0.00320984	0.0554094	0.0251046	MMP9	1
BP	GO:0051549	positive regulation of keratinocyte migration	43836	12/18670	0.00385078	0.0554094	0.0251046	MMP9	1
BP	GO:0055062	phosphate ion homeostasis	43836	12/18670	0.00385078	0.0554094	0.0251046	SFRP4	1
BP	GO:0072505	divalent inorganic anion homeostasis	43836	12/18670	0.00385078	0.0554094	0.0251046	SFRP4	1
BP	GO:0072506	trivalent inorganic anion homeostasis	43836	12/18670	0.00385078	0.0554094	0.0251046	SFRP4	1
BP	GO:0048681	negative regulation of axon regeneration	43836	13/18670	0.00417112	0.0554094	0.0251046	SPP1	1
BP	GO:0051547	regulation of keratinocyte migration	43836	14/18670	0.00449137	0.0554094	0.0251046	MMP9	1
BP	GO:0070571	negative regulation of neuron projection regeneration	43836	15/18670	0.00481154	0.0554094	0.0251046	SPP1	1
BP	GO:0007178	transmembrane receptor protein serine/threonine kinase signaling pathway	43867	349/18670	0.00497301	0.0554094	0.0251046	COMP/SFRP4	2
BP	GO:0042447	hormone catabolic process	43836	16/18670	0.00513162	0.0554094	0.0251046	SPP1	1
BP	GO:0009913	epidermal cell differentiation	43867	358/18670	0.0052264	0.0554094	0.0251046	SFRP4/KRT23	2
BP	GO:0035988	chondrocyte proliferation	43836	17/18670	0.00545162	0.0554094	0.0251046	COMP	1
BP	GO:0090185	negative regulation of kidney development	43836	17/18670	0.00545162	0.0554094	0.0251046	MMP9	1
BP	GO:2001267	regulation of cysteine-type endopeptidase activity involved in apoptotic signaling pathway	43836	17/18670	0.00545162	0.0554094	0.0251046	MMP9	1
BP	GO:0045780	positive regulation of bone resorption	43836	18/18670	0.00577153	0.0554094	0.0251046	SPP1	1
BP	GO:0046852	positive regulation of bone remodeling	43836	18/18670	0.00577153	0.0554094	0.0251046	SPP1	1
BP	GO:0051546	keratinocyte migration	43836	19/18670	0.00609135	0.0554094	0.0251046	MMP9	1
BP	GO:2000696	regulation of epithelial cell differentiation involved in kidney development	43836	19/18670	0.00609135	0.0554094	0.0251046	MMP9	1
BP	GO:0048670	regulation of collateral sprouting	43836	20/18670	0.00641109	0.0554094	0.0251046	SPP1	1
BP	GO:0001503	ossification	43867	398/18670	0.00642426	0.0554094	0.0251046	COMP/SPP1	2
BP	GO:0043588	skin development	43867	419/18670	0.00709945	0.0554094	0.0251046	COMP/KRT23	2
BP	GO:2000050	regulation of non-canonical Wnt signaling pathway	43836	23/18670	0.00736979	0.0554094	0.0251046	SFRP4	1
BP	GO:0002092	positive regulation of receptor internalization	43836	24/18670	0.00768919	0.0554094	0.0251046	SFRP4	1
BP	GO:0045606	positive regulation of epidermal cell differentiation	43836	24/18670	0.00768919	0.0554094	0.0251046	SFRP4	1
BP	GO:0046697	decidualization	43836	24/18670	0.00768919	0.0554094	0.0251046	SPP1	1
BP	GO:0014829	vascular smooth muscle contraction	43836	25/18670	0.0080085	0.0554094	0.0251046	COMP	1
BP	GO:0006817	phosphate ion transport	43836	26/18670	0.00832773	0.0554094	0.0251046	SFRP4	1
BP	GO:0055083	monovalent inorganic anion homeostasis	43836	26/18670	0.00832773	0.0554094	0.0251046	SFRP4	1
BP	GO:1900120	regulation of receptor binding	43836	26/18670	0.00832773	0.0554094	0.0251046	MMP9	1
BP	GO:0006706	steroid catabolic process	43836	27/18670	0.00864686	0.0554094	0.0251046	SPP1	1
BP	GO:0048668	collateral sprouting	43836	27/18670	0.00864686	0.0554094	0.0251046	SPP1	1
BP	GO:0008544	epidermis development	43867	464/18670	0.00865196	0.0554094	0.0251046	SFRP4/KRT23	2
BP	GO:0008209	androgen metabolic process	43836	28/18670	0.00896592	0.0554094	0.0251046	SPP1	1
BP	GO:0048679	regulation of axon regeneration	43836	28/18670	0.00896592	0.0554094	0.0251046	SPP1	1
BP	GO:1903792	negative regulation of anion transport	43836	28/18670	0.00896592	0.0554094	0.0251046	SFRP4	1
BP	GO:0090200	positive regulation of release of cytochrome c from mitochondria	43836	30/18670	0.00960377	0.0581875	0.0263633	MMP9	1
BP	GO:0045742	positive regulation of epidermal growth factor receptor signaling pathway	43836	31/18670	0.00992257	0.0589629	0.0267146	MMP9	1
BP	GO:0070570	regulation of neuron projection regeneration	43836	32/18670	0.0102413	0.0597086	0.0270524	SPP1	1
BP	GO:1901186	positive regulation of ERBB signaling pathway	43836	33/18670	0.0105599	0.0604261	0.0273775	MMP9	1
BP	GO:0001893	maternal placenta development	43836	35/18670	0.0111969	0.0605583	0.0274374	SPP1	1
BP	GO:0010259	multicellular organism aging	43836	35/18670	0.0111969	0.0605583	0.0274374	COMP	1
BP	GO:0003417	growth plate cartilage development	43836	36/18670	0.0115153	0.0605583	0.0274374	COMP	1
BP	GO:0033280	response to vitamin D	43836	37/18670	0.0118336	0.0605583	0.0274374	SPP1	1
BP	GO:0071276	cellular response to cadmium ion	43836	37/18670	0.0118336	0.0605583	0.0274374	MMP9	1
BP	GO:1904037	positive regulation of epithelial cell apoptotic process	43836	38/18670	0.0121518	0.0605583	0.0274374	SFRP4	1
BP	GO:0033574	response to testosterone	43836	39/18670	0.0124699	0.0605583	0.0274374	SPP1	1
BP	GO:0035886	vascular smooth muscle cell differentiation	43836	39/18670	0.0124699	0.0605583	0.0274374	COMP	1
BP	GO:0045684	positive regulation of epidermis development	43836	39/18670	0.0124699	0.0605583	0.0274374	SFRP4	1
BP	GO:0045124	regulation of bone resorption	43836	40/18670	0.0127879	0.0605583	0.0274374	SPP1	1
BP	GO:0140353	lipid export from cell	43836	41/18670	0.0131058	0.0605583	0.0274374	SPP1	1
BP	GO:0150077	regulation of neuroinflammatory response	43836	41/18670	0.0131058	0.0605583	0.0274374	MMP9	1
BP	GO:0003416	endochondral bone growth	43836	44/18670	0.0140592	0.0605583	0.0274374	COMP	1
BP	GO:0030225	macrophage differentiation	43836	44/18670	0.0140592	0.0605583	0.0274374	MMP9	1
BP	GO:0034105	positive regulation of tissue remodeling	43836	44/18670	0.0140592	0.0605583	0.0274374	SPP1	1
BP	GO:0035850	epithelial cell differentiation involved in kidney development	43836	44/18670	0.0140592	0.0605583	0.0274374	MMP9	1
BP	GO:0035987	endodermal cell differentiation	43836	45/18670	0.0143768	0.0605583	0.0274374	MMP9	1
BP	GO:0030574	collagen catabolic process	43836	47/18670	0.0150117	0.0605583	0.0274374	MMP9	1
BP	GO:0060351	cartilage development involved in endochondral bone morphogenesis	43836	47/18670	0.0150117	0.0605583	0.0274374	COMP	1
BP	GO:0098868	bone growth	43836	47/18670	0.0150117	0.0605583	0.0274374	COMP	1
BP	GO:0002063	chondrocyte development	43836	48/18670	0.015329	0.0605583	0.0274374	COMP	1
BP	GO:0046850	regulation of bone remodeling	43836	48/18670	0.015329	0.0605583	0.0274374	SPP1	1
BP	GO:0090199	regulation of release of cytochrome c from mitochondria	43836	48/18670	0.015329	0.0605583	0.0274374	MMP9	1
BP	GO:0030857	negative regulation of epithelial cell differentiation	43836	49/18670	0.0156463	0.0605583	0.0274374	MMP9	1
BP	GO:1904707	positive regulation of vascular smooth muscle cell proliferation	43836	49/18670	0.0156463	0.0605583	0.0274374	MMP9	1
BP	GO:0001706	endoderm formation	43836	50/18670	0.0159635	0.0605583	0.0274374	MMP9	1
BP	GO:0031103	axon regeneration	43836	51/18670	0.0162806	0.0605583	0.0274374	SPP1	1
BP	GO:0048260	positive regulation of receptor-mediated endocytosis	43836	51/18670	0.0162806	0.0605583	0.0274374	SFRP4	1
BP	GO:2001258	negative regulation of cation channel activity	43836	51/18670	0.0162806	0.0605583	0.0274374	MMP9	1
BP	GO:0030199	collagen fibril organization	43836	54/18670	0.0172313	0.0605583	0.0274374	COMP	1
BP	GO:0061005	cell differentiation involved in kidney development	43836	54/18670	0.0172313	0.0605583	0.0274374	MMP9	1
BP	GO:1900047	negative regulation of hemostasis	43836	54/18670	0.0172313	0.0605583	0.0274374	COMP	1
BP	GO:1904645	response to amyloid-beta	43836	54/18670	0.0172313	0.0605583	0.0274374	MMP9	1
BP	GO:0002090	regulation of receptor internalization	43836	55/18670	0.0175481	0.0605583	0.0274374	SFRP4	1
BP	GO:0050879	multicellular organismal movement	43836	56/18670	0.0178647	0.0605583	0.0274374	COMP	1
BP	GO:0050881	musculoskeletal movement	43836	56/18670	0.0178647	0.0605583	0.0274374	COMP	1
BP	GO:0090183	regulation of kidney development	43836	56/18670	0.0178647	0.0605583	0.0274374	MMP9	1
BP	GO:0055081	anion homeostasis	43836	58/18670	0.0184978	0.0605583	0.0274374	SFRP4	1
BP	GO:0001836	release of cytochrome c from mitochondria	43836	59/18670	0.0188142	0.0605583	0.0274374	MMP9	1
BP	GO:0031102	neuron projection regeneration	43836	59/18670	0.0188142	0.0605583	0.0274374	SPP1	1
BP	GO:0043388	positive regulation of DNA binding	43836	59/18670	0.0188142	0.0605583	0.0274374	MMP9	1
BP	GO:0070527	platelet aggregation	43836	59/18670	0.0188142	0.0605583	0.0274374	COMP	1
BP	GO:0032370	positive regulation of lipid transport	43836	61/18670	0.0194468	0.0613169	0.0277811	SPP1	1
BP	GO:0045604	regulation of epidermal cell differentiation	43836	61/18670	0.0194468	0.0613169	0.0277811	SFRP4	1
BP	GO:0045453	bone resorption	43836	62/18670	0.0197629	0.0616844	0.0279476	SPP1	1
BP	GO:0046686	response to cadmium ion	43836	63/18670	0.020079	0.0620442	0.0281106	MMP9	1
BP	GO:0060135	maternal process involved in female pregnancy	43836	64/18670	0.020395	0.0623966	0.0282703	SPP1	1
BP	GO:0030858	positive regulation of epithelial cell differentiation	43836	67/18670	0.0213424	0.0640273	0.0290092	SFRP4	1
BP	GO:0048747	muscle fiber development	43836	67/18670	0.0213424	0.0640273	0.0290092	COMP	1
BP	GO:0050771	negative regulation of axonogenesis	43836	69/18670	0.0219737	0.0652871	0.0295799	SPP1	1
BP	GO:0060350	endochondral bone morphogenesis	43836	73/18670	0.023235	0.0668048	0.0302675	COMP	1
BP	GO:0051145	smooth muscle cell differentiation	43836	74/18670	0.0235502	0.0668048	0.0302675	COMP	1
BP	GO:0150076	neuroinflammatory response	43836	75/18670	0.0238652	0.0668048	0.0302675	MMP9	1
BP	GO:0007492	endoderm development	43836	76/18670	0.0241802	0.0668048	0.0302675	MMP9	1
BP	GO:0030500	regulation of bone mineralization	43836	76/18670	0.0241802	0.0668048	0.0302675	COMP	1
BP	GO:0042310	vasoconstriction	43836	76/18670	0.0241802	0.0668048	0.0302675	COMP	1
BP	GO:0048844	artery morphogenesis	43836	76/18670	0.0241802	0.0668048	0.0302675	COMP	1
BP	GO:0048678	response to axon injury	43836	77/18670	0.0244951	0.0668048	0.0302675	SPP1	1
BP	GO:0032413	negative regulation of ion transmembrane transporter activity	43836	78/18670	0.0248099	0.0668048	0.0302675	MMP9	1
BP	GO:1900046	regulation of hemostasis	43836	80/18670	0.0254392	0.0668048	0.0302675	COMP	1
BP	GO:0022617	extracellular matrix disassembly	43836	81/18670	0.0257538	0.0668048	0.0302675	MMP9	1
BP	GO:0034109	homotypic cell-cell adhesion	43836	81/18670	0.0257538	0.0668048	0.0302675	COMP	1
BP	GO:1905954	positive regulation of lipid localization	43836	82/18670	0.0260682	0.0668048	0.0302675	SPP1	1
BP	GO:0043154	negative regulation of cysteine-type endopeptidase activity involved in apoptotic process	43836	84/18670	0.0266969	0.0668048	0.0302675	MMP9	1
BP	GO:0097756	negative regulation of blood vessel diameter	43836	84/18670	0.0266969	0.0668048	0.0302675	COMP	1
BP	GO:0045682	regulation of epidermis development	43836	85/18670	0.0270111	0.0668048	0.0302675	SFRP4	1
BP	GO:1904705	regulation of vascular smooth muscle cell proliferation	43836	85/18670	0.0270111	0.0668048	0.0302675	MMP9	1
BP	GO:1990874	vascular smooth muscle cell proliferation	43836	85/18670	0.0270111	0.0668048	0.0302675	MMP9	1
BP	GO:0042058	regulation of epidermal growth factor receptor signaling pathway	43836	86/18670	0.0273252	0.0668048	0.0302675	MMP9	1
BP	GO:0048013	ephrin receptor signaling pathway	43836	86/18670	0.0273252	0.0668048	0.0302675	MMP9	1
BP	GO:0034103	regulation of tissue remodeling	43836	88/18670	0.0279532	0.0668048	0.0302675	SPP1	1
BP	GO:1904035	regulation of epithelial cell apoptotic process	43836	88/18670	0.0279532	0.0668048	0.0302675	SFRP4	1
BP	GO:0032410	negative regulation of transporter activity	43836	89/18670	0.0282671	0.0668048	0.0302675	MMP9	1
BP	GO:0046849	bone remodeling	43836	90/18670	0.0285809	0.0668048	0.0302675	SPP1	1
BP	GO:1903035	negative regulation of response to wounding	43836	90/18670	0.0285809	0.0668048	0.0302675	SPP1	1
BP	GO:0030510	regulation of BMP signaling pathway	43836	91/18670	0.0288946	0.0668048	0.0302675	SFRP4	1
BP	GO:1904063	negative regulation of cation transmembrane transport	43836	91/18670	0.0288946	0.0668048	0.0302675	MMP9	1
BP	GO:2000117	negative regulation of cysteine-type endopeptidase activity	43836	92/18670	0.0292082	0.0668048	0.0302675	MMP9	1
BP	GO:0032092	positive regulation of protein binding	43836	93/18670	0.0295217	0.0668048	0.0302675	MMP9	1
BP	GO:0033273	response to vitamin	43836	93/18670	0.0295217	0.0668048	0.0302675	SPP1	1
BP	GO:1901184	regulation of ERBB signaling pathway	43836	93/18670	0.0295217	0.0668048	0.0302675	MMP9	1
BP	GO:1901655	cellular response to ketone	43836	93/18670	0.0295217	0.0668048	0.0302675	SPP1	1
BP	GO:0070167	regulation of biomineral tissue development	43836	94/18670	0.0298351	0.0668048	0.0302675	COMP	1
BP	GO:0110149	regulation of biomineralization	43836	94/18670	0.0298351	0.0668048	0.0302675	COMP	1
BP	GO:0044070	regulation of anion transport	43836	95/18670	0.0301485	0.0670208	0.0303654	SFRP4	1
BP	GO:0010771	negative regulation of cell morphogenesis involved in differentiation	43836	97/18670	0.030775	0.0676494	0.0306502	SPP1	1
BP	GO:0045807	positive regulation of endocytosis	43836	98/18670	0.0310881	0.0676494	0.0306502	SFRP4	1
BP	GO:2001243	negative regulation of intrinsic apoptotic signaling pathway	43836	98/18670	0.0310881	0.0676494	0.0306502	MMP9	1
BP	GO:0060840	artery development	43836	100/18670	0.031714	0.0682504	0.0309225	COMP	1
BP	GO:0048259	regulation of receptor-mediated endocytosis	43836	101/18670	0.0320269	0.0682504	0.0309225	SFRP4	1
BP	GO:0048661	positive regulation of smooth muscle cell proliferation	43836	101/18670	0.0320269	0.0682504	0.0309225	MMP9	1
BP	GO:0034766	negative regulation of ion transmembrane transport	43836	103/18670	0.0326524	0.0691067	0.0313105	MMP9	1
BP	GO:0050905	neuromuscular process	43836	107/18670	0.0339023	0.0712639	0.0322879	COMP	1
BP	GO:0006939	smooth muscle contraction	43836	110/18670	0.0348388	0.0719311	0.0325902	COMP	1
BP	GO:0061387	regulation of extent of cell growth	43836	110/18670	0.0348388	0.0719311	0.0325902	SPP1	1
BP	GO:0031623	receptor internalization	43836	111/18670	0.0351508	0.0719311	0.0325902	SFRP4	1
BP	GO:1904019	epithelial cell apoptotic process	43836	111/18670	0.0351508	0.0719311	0.0325902	SFRP4	1
BP	GO:0070268	cornification	43836	112/18670	0.0354627	0.072092	0.0326631	KRT23	1
BP	GO:0048640	negative regulation of developmental growth	43836	113/18670	0.0357746	0.0722506	0.0327349	SPP1	1
BP	GO:0030282	bone mineralization	43836	114/18670	0.0360863	0.072407	0.0328058	COMP	1
BP	GO:0032963	collagen metabolic process	43836	115/18670	0.036398	0.0725612	0.0328756	MMP9	1
BP	GO:0010822	positive regulation of mitochondrion organization	43836	116/18670	0.0367096	0.0727133	0.0329445	MMP9	1
BP	GO:0007173	epidermal growth factor receptor signaling pathway	43836	119/18670	0.0376439	0.0740889	0.0335678	MMP9	1
BP	GO:0001704	formation of primary germ layer	43836	121/18670	0.0382663	0.0748373	0.0339069	MMP9	1
BP	GO:0002062	chondrocyte differentiation	43836	123/18670	0.0388884	0.0752335	0.0340864	COMP	1
BP	GO:0008637	apoptotic mitochondrial changes	43836	124/18670	0.0391993	0.0752335	0.0340864	MMP9	1
BP	GO:0051101	regulation of DNA binding	43836	124/18670	0.0391993	0.0752335	0.0340864	MMP9	1
BP	GO:0032368	regulation of lipid transport	43836	125/18670	0.0395102	0.075362	0.0341446	SPP1	1
BP	GO:0046887	positive regulation of hormone secretion	43836	127/18670	0.0401316	0.0760777	0.0344689	SPP1	1
BP	GO:0034763	negative regulation of transmembrane transport	43836	128/18670	0.0404422	0.076199	0.0345238	MMP9	1
BP	GO:0034754	cellular hormone metabolic process	43836	129/18670	0.0407527	0.0763187	0.034578	SPP1	1
BP	GO:0038127	ERBB signaling pathway	43836	142/18670	0.0447816	0.0829351	0.0375758	MMP9	1
BP	GO:0035296	regulation of tube diameter	43836	143/18670	0.045091	0.0829351	0.0375758	COMP	1
BP	GO:0097746	regulation of blood vessel diameter	43836	143/18670	0.045091	0.0829351	0.0375758	COMP	1
BP	GO:0035150	regulation of tube size	43836	144/18670	0.0454002	0.0830098	0.0376096	COMP	1
BP	GO:0035264	multicellular organism growth	43836	146/18670	0.0460184	0.0836453	0.0378975	COMP	1
BP	GO:0090263	positive regulation of canonical Wnt signaling pathway	43836	147/18670	0.0463274	0.0837145	0.0379289	SFRP4	1
BP	GO:0035567	non-canonical Wnt signaling pathway	43836	150/18670	0.0472539	0.0848923	0.0384625	SFRP4	1
BP	GO:0001890	placenta development	43836	152/18670	0.0478712	0.085504	0.0387397	SPP1	1
BP	GO:0030168	platelet activation	43836	153/18670	0.0481797	0.0855605	0.0387653	COMP	1
BP	GO:0010977	negative regulation of neuron projection development	43836	155/18670	0.0487964	0.0861606	0.0390371	SPP1	1
BP	GO:1905952	regulation of lipid localization	43836	156/18670	0.0491047	0.0862122	0.0390605	SPP1	1
CC	GO:0062023	collagen-containing extracellular matrix	43896	406/19717	0.000165511	0.0014896	0.000348444	MMP9/COL10A1/COMP	3
CC	GO:0005788	endoplasmic reticulum lumen	43867	309/19717	0.00352247	0.0158511	0.00370786	COL10A1/SPP1	2
CC	GO:1904724	tertiary granule lumen	43836	55/19717	0.0166226	0.0498679	0.011665	MMP9	1
CC	GO:0005581	collagen trimer	43836	87/19717	0.0261876	0.0557254	0.0130352	COL10A1	1
CC	GO:0101002	ficolin-1-rich granule	43836	124/19717	0.0371503	0.0557254	0.0130352	MMP9	1
CC	GO:1904813	ficolin-1-rich granule lumen	43836	124/19717	0.0371503	0.0557254	0.0130352	MMP9	1
CC	GO:0070820	tertiary granule	43836	164/19717	0.0488859	0.0628533	0.0147025	MMP9	1
MF	GO:0005518	collagen binding	43867	67/17696	0.000209762	0.00524404	0.00264962	MMP9/COMP	2
MF	GO:0005178	integrin binding	43867	132/17696	0.000812248	0.0101531	0.00512998	COMP/SPP1	2
MF	GO:0005201	extracellular matrix structural constituent	43867	163/17696	0.00123455	0.0102879	0.00519812	COL10A1/COMP	2
MF	GO:0036122	BMP binding	43836	11/17696	0.00372439	0.0232774	0.0117612	COMP	1
MF	GO:0043395	heparan sulfate proteoglycan binding	43836	16/17696	0.00541347	0.0270674	0.0136761	COMP	1
MF	GO:0050839	cell adhesion molecule binding	43867	499/17696	0.0110401	0.0383975	0.0194009	COMP/SPP1	2
MF	GO:0043394	proteoglycan binding	43836	36/17696	0.0121459	0.0383975	0.0194009	COMP	1
MF	GO:0017147	Wnt-protein binding	43836	37/17696	0.0124816	0.0383975	0.0194009	SFRP4	1
MF	GO:0030020	extracellular matrix structural constituent conferring tensile strength	43836	41/17696	0.0138231	0.0383975	0.0194009	COL10A1	1
MF	GO:0050840	extracellular matrix binding	43836	57/17696	0.0191741	0.0479353	0.0242199	SPP1	1
MF	GO:0004222	metalloendopeptidase activity	43836	103/17696	0.0344237	0.0782357	0.0395296	MMP9	1
MF	GO:0002020	protease binding	43836	128/17696	0.0426283	0.0808413	0.0408462	COMP	1
MF	GO:0019955	cytokine binding	43836	128/17696	0.0426283	0.0808413	0.0408462	COMP	1
ICI signature genes B
ONTOLOGY	ID	Description	GeneRatio	BgRatio	pvalue	p.adjust	qvalue	geneID	Count
BP	GO:0019730	antimicrobial humoral response	43866	122/18670	0.000418107	0.03842	0.015313	PLA2G2A/ITLN1	2
BP	GO:0034374	low-density lipoprotein particle remodeling	43835	13/18670	0.00347705	0.03842	0.015313	PLA2G2A	1
BP	GO:0006959	humoral immune response	43866	356/18670	0.0034903	0.03842	0.015313	PLA2G2A/ITLN1	2
BP	GO:0010744	positive regulation of macrophage derived foam cell differentiation	43835	17/18670	0.00454496	0.03842	0.015313	PLA2G2A	1
BP	GO:0036149	phosphatidylinositol acyl-chain remodeling	43835	17/18670	0.00454496	0.03842	0.015313	PLA2G2A	1
BP	GO:0036148	phosphatidylglycerol acyl-chain remodeling	43835	18/18670	0.0048118	0.03842	0.015313	PLA2G2A	1
BP	GO:0045056	transcytosis	43835	18/18670	0.0048118	0.03842	0.015313	PIGR	1
BP	GO:0036150	phosphatidylserine acyl-chain remodeling	43835	21/18670	0.00561196	0.03842	0.015313	PLA2G2A	1
BP	GO:0036152	phosphatidylethanolamine acyl-chain remodeling	43835	26/18670	0.00694442	0.03842	0.015313	PLA2G2A	1
BP	GO:0036151	phosphatidylcholine acyl-chain remodeling	43835	27/18670	0.00721074	0.03842	0.015313	PLA2G2A	1
BP	GO:0034368	protein-lipid complex remodeling	43835	28/18670	0.007477	0.03842	0.015313	PLA2G2A	1
BP	GO:0034369	plasma lipoprotein particle remodeling	43835	28/18670	0.007477	0.03842	0.015313	PLA2G2A	1
BP	GO:0034367	protein-containing complex remodeling	43835	29/18670	0.00774321	0.03842	0.015313	PLA2G2A	1
BP	GO:0010743	regulation of macrophage derived foam cell differentiation	43835	30/18670	0.00800936	0.03842	0.015313	PLA2G2A	1
BP	GO:0006658	phosphatidylserine metabolic process	43835	31/18670	0.00827545	0.03842	0.015313	PLA2G2A	1
BP	GO:0046471	phosphatidylglycerol metabolic process	43835	31/18670	0.00827545	0.03842	0.015313	PLA2G2A	1
BP	GO:0050482	arachidonic acid secretion	43835	31/18670	0.00827545	0.03842	0.015313	PLA2G2A	1
BP	GO:1903963	arachidonate transport	43835	31/18670	0.00827545	0.03842	0.015313	PLA2G2A	1
BP	GO:0070207	protein homotrimerization	43835	32/18670	0.00854148	0.03842	0.015313	ITLN1	1
BP	GO:0002385	mucosal immune response	43835	36/18670	0.00960505	0.03842	0.015313	PIGR	1
BP	GO:0010742	macrophage derived foam cell differentiation	43835	36/18670	0.00960505	0.03842	0.015313	PLA2G2A	1
BP	GO:0090077	foam cell differentiation	43835	36/18670	0.00960505	0.03842	0.015313	PLA2G2A	1
BP	GO:0046326	positive regulation of glucose import	43835	38/18670	0.0101365	0.03842	0.015313	ITLN1	1
BP	GO:0002251	organ or tissue specific immune response	43835	39/18670	0.0104021	0.03842	0.015313	PIGR	1
BP	GO:0001580	detection of chemical stimulus involved in sensory perception of bitter taste	43835	41/18670	0.0109332	0.03842	0.015313	PIGR	1
BP	GO:0006654	phosphatidic acid biosynthetic process	43835	42/18670	0.0111987	0.03842	0.015313	PLA2G2A	1
BP	GO:0046473	phosphatidic acid metabolic process	43835	43/18670	0.0114641	0.03842	0.015313	PLA2G2A	1
BP	GO:0010828	positive regulation of glucose transmembrane transport	43835	44/18670	0.0117295	0.03842	0.015313	ITLN1	1
BP	GO:0032309	icosanoid secretion	43835	45/18670	0.0119947	0.03842	0.015313	PLA2G2A	1
BP	GO:0050913	sensory perception of bitter taste	43835	45/18670	0.0119947	0.03842	0.015313	PIGR	1
BP	GO:0071827	plasma lipoprotein particle organization	43835	45/18670	0.0119947	0.03842	0.015313	PLA2G2A	1
BP	GO:0050912	detection of chemical stimulus involved in sensory perception of taste	43835	47/18670	0.0125252	0.03842	0.015313	PIGR	1
BP	GO:0071715	icosanoid transport	43835	49/18670	0.0130553	0.03842	0.015313	PLA2G2A	1
BP	GO:0071825	protein-lipid complex subunit organization	43835	49/18670	0.0130553	0.03842	0.015313	PLA2G2A	1
BP	GO:1901571	fatty acid derivative transport	43835	49/18670	0.0130553	0.03842	0.015313	PLA2G2A	1
BP	GO:0070206	protein trimerization	43835	54/18670	0.0143798	0.0407672	0.0162486	ITLN1	1
BP	GO:0043113	receptor clustering	43835	55/18670	0.0146445	0.0407672	0.0162486	PIGR	1
BP	GO:0046324	regulation of glucose import	43835	60/18670	0.0159673	0.0432798	0.01725	ITLN1	1
BP	GO:0050909	sensory perception of taste	43835	67/18670	0.0178168	0.0460855	0.0183683	PIGR	1
BP	GO:0046323	glucose import	43835	68/18670	0.0180808	0.0460855	0.0183683	ITLN1	1
BP	GO:0015909	long-chain fatty acid transport	43835	69/18670	0.0183447	0.0460855	0.0183683	PLA2G2A	1
BP	GO:0001895	retina homeostasis	43835	74/18670	0.0196635	0.0482224	0.01922	PIGR	1
BP	GO:0010827	regulation of glucose transmembrane transport	43835	78/18670	0.0207175	0.0496257	0.0197793	ITLN1	1
BP	GO:0046470	phosphatidylcholine metabolic process	43835	83/18670	0.0220338	0.051579	0.0205578	PLA2G2A	1
BP	GO:1902476	chloride transmembrane transport	43835	88/18670	0.0233486	0.0534423	0.0213005	CLCA1	1
BP	GO:0051668	localization within membrane	43835	93/18670	0.024662	0.0552214	0.0220096	PIGR	1
BP	GO:0015908	fatty acid transport	43835	97/18670	0.0257117	0.0562517	0.0224202	PLA2G2A	1
BP	GO:0050830	defense response to Gram-positive bacterium	43835	101/18670	0.0267605	0.0562517	0.0224202	PLA2G2A	1
BP	GO:0097006	regulation of plasma lipoprotein particle levels	43835	101/18670	0.0267605	0.0562517	0.0224202	PLA2G2A	1
BP	GO:0006821	chloride transport	43835	108/18670	0.0285937	0.0574655	0.022904	CLCA1	1
BP	GO:1904659	glucose transmembrane transport	43835	108/18670	0.0285937	0.0574655	0.022904	ITLN1	1
BP	GO:0098661	inorganic anion transmembrane transport	43835	111/18670	0.0293786	0.0574655	0.022904	CLCA1	1
BP	GO:0008645	hexose transmembrane transport	43835	112/18670	0.0296401	0.0574655	0.022904	ITLN1	1
BP	GO:0015749	monosaccharide transmembrane transport	43835	114/18670	0.0301629	0.0574655	0.022904	ITLN1	1
BP	GO:0034219	carbohydrate transmembrane transport	43835	116/18670	0.0306855	0.0574655	0.022904	ITLN1	1
BP	GO:0007173	epidermal growth factor receptor signaling pathway	43835	119/18670	0.031469	0.0578804	0.0230693	PIGR	1
BP	GO:0046717	acid secretion	43835	124/18670	0.0327736	0.0592225	0.0236043	PLA2G2A	1
BP	GO:0038127	ERBB signaling pathway	43835	142/18670	0.0374588	0.0665216	0.0265135	PIGR	1
BP	GO:0008643	carbohydrate transport	43835	148/18670	0.0390165	0.0681135	0.0271479	ITLN1	1
BP	GO:0050729	positive regulation of inflammatory response	43835	153/18670	0.040313	0.0692039	0.0275826	PLA2G2A	1
BP	GO:0015718	monocarboxylic acid transport	43835	163/18670	0.0429018	0.0724408	0.0288727	PLA2G2A	1
BP	GO:0015698	inorganic anion transport	43835	169/18670	0.0444525	0.0738484	0.0294337	CLCA1	1
BP	GO:0046488	phosphatidylinositol metabolic process	43835	174/18670	0.0457431	0.0747864	0.0298075	PLA2G2A	1
BP	GO:0006575	cellular modified amino acid metabolic process	43835	188/18670	0.0493495	0.0794219	0.0316551	PLA2G2A	1
CC	GO:0030667	secretory granule membrane	43866	298/19717	0.00220914	0.0224552	0.00995244	PIGR/CLCA1	2
CC	GO:0042589	zymogen granule membrane	43835	11/19717	0.00278664	0.0224552	0.00995244	CLCA1	1
CC	GO:0042588	zymogen granule	43835	14/19717	0.00354556	0.0224552	0.00995244	CLCA1	1
CC	GO:0031526	brush border membrane	43835	53/19717	0.0133695	0.0555686	0.0246287	ITLN1	1
CC	GO:0035577	azurophil granule membrane	43835	58/19717	0.0146233	0.0555686	0.0246287	PIGR	1
CC	GO:0005902	microvillus	43835	83/19717	0.0208735	0.0660993	0.0292961	CLCA1	1
CC	GO:0005903	brush border	43835	99/19717	0.0248569	0.0674687	0.029903	ITLN1	1
CC	GO:0098862	cluster of actin-based cell projections	43835	150/19717	0.0374676	0.073197	0.0324419	ITLN1	1
CC	GO:0005766	primary lysosome	43835	155/19717	0.0386969	0.073197	0.0324419	PIGR	1
CC	GO:0042582	azurophil granule	43835	155/19717	0.0386969	0.073197	0.0324419	PIGR	1
CC	GO:0031225	anchored component of membrane	43835	170/19717	0.0423772	0.073197	0.0324419	ITLN1	1
MF	GO:0030246	carbohydrate binding	43866	271/17696	0.00226648	0.0246561	0.0083423	REG4/ITLN1	2
MF	GO:0070492	oligosaccharide binding	43835	15/17696	0.00423154	0.0246561	0.0083423	ITLN1	1
MF	GO:0005229	intracellular calcium activated chloride channel activity	43835	16/17696	0.00451314	0.0246561	0.0083423	CLCA1	1
MF	GO:0047498	calcium-dependent phospholipase A2 activity	43835	16/17696	0.00451314	0.0246561	0.0083423	PLA2G2A	1
MF	GO:0061778	intracellular chloride channel activity	43835	16/17696	0.00451314	0.0246561	0.0083423	CLCA1	1
MF	GO:0030247	polysaccharide binding	43835	25/17696	0.00704461	0.0246561	0.0083423	REG4	1
MF	GO:0102567	phospholipase A2 activity (consuming 1,2-dipalmitoylphosphatidylcholine)	43835	25/17696	0.00704461	0.0246561	0.0083423	PLA2G2A	1
MF	GO:0102568	phospholipase A2 activity consuming 1,2-dioleoylphosphatidylethanolamine)	43835	25/17696	0.00704461	0.0246561	0.0083423	PLA2G2A	1
MF	GO:0004623	phospholipase A2 activity	43835	33/17696	0.00929048	0.0289037	0.00977945	PLA2G2A	1
MF	GO:0022839	ion gated channel activity	43835	43/17696	0.0120921	0.0338579	0.0114557	CLCA1	1
MF	GO:0005254	chloride channel activity	43835	75/17696	0.0210147	0.053492	0.0180988	CLCA1	1
MF	GO:0005253	anion channel activity	43835	89/17696	0.024898	0.0569859	0.0192809	CLCA1	1
MF	GO:0015108	chloride transmembrane transporter activity	43835	100/17696	0.0279406	0.0569859	0.0192809	CLCA1	1
MF	GO:0004620	phospholipase activity	43835	102/17696	0.0284929	0.0569859	0.0192809	PLA2G2A	1
MF	GO:0016298	lipase activity	43835	127/17696	0.0353764	0.0614253	0.020783	PLA2G2A	1
MF	GO:0140375	immune receptor activity	43835	128/17696	0.0356509	0.0614253	0.020783	PIGR	1
MF	GO:0052689	carboxylic ester hydrolase activity	43835	136/17696	0.0378449	0.0614253	0.020783	PLA2G2A	1
MF	GO:0015103	inorganic anion transmembrane transporter activity	43835	142/17696	0.0394877	0.0614253	0.020783	CLCA1	1
MF	GO:0008201	heparin binding	43835	169/17696	0.0468527	0.0690461	0.0233615	REG4	1

## Sheet: S6
Table-S6: Clinicopathological data of COAD patients from TCGA-COAD
Id	futime	fustat	age	gender	stage	T	M	N
TCGA-AA-3518	31	0	81	FEMALE	Stage IIA	T3	M0	N0
TCGA-A6-6651	662	0	55	FEMALE	Stage IIIB	T3	MX	N1b
TCGA-DM-A285	179	1	71	FEMALE	Stage IV	T3	M1	N2
TCGA-AA-3495	1127	0	79	MALE	Stage I	T2	M0	N0
TCGA-AA-3712	0	0	65	MALE	Stage III	T3	M0	N2
TCGA-AA-A02H	61	1	74	FEMALE	Stage IV	T3	M1	N2
TCGA-D5-6924	435	0	68	MALE	Stage IIA	T3	M0	N0
TCGA-A6-2670	775	0	45	MALE	Stage IIA	T3	M0	N0
TCGA-AA-A00K	549	0	79	MALE	Stage IIA	T3	M0	N0
TCGA-D5-6922	308	0	76	MALE	Stage IIIA	T3	M0	N1
TCGA-G4-6311	1199	0	80	MALE	Stage III	T3	MX	N1
TCGA-QG-A5YX	1003	0	61	FEMALE	Stage IIA	T3	MX	N0
TCGA-AA-3968	669	0	55	FEMALE	Stage I	T2	M0	N0
TCGA-D5-6920	377	0	77	FEMALE	Stage IIA	T3	M0	N0
TCGA-AA-A02O	28	0	82	MALE	Stage II	T3	M0	N0
TCGA-AA-3543	30	0	84	MALE	Stage I	T2	M0	N0
TCGA-AA-A02E	90	1	82	FEMALE	Stage IV	T3	M1	N1
TCGA-AA-3814	0	0	85	FEMALE	Stage IIA	T3	M0	N0
TCGA-AA-3710	821	0	80	FEMALE	Stage IIA	T3	M0	N0
TCGA-AA-A03J	1246	0	65	FEMALE	Stage I	T2	M0	N0
TCGA-CM-6678	335	0	63	FEMALE	Stage IVA	T4a	M1a	N1c
TCGA-AY-4071	29	1	63	FEMALE	Stage I	T1	unknow	N0
TCGA-AA-3819	761	0	41	FEMALE	Stage IIA	T3	M0	N0
TCGA-CA-6715	383	0	63	MALE	Stage IIIB	T3	M0	N1
TCGA-D5-5537	1381	1	83	MALE	unknow	T3	MX	N2
TCGA-D5-6931	365	0	77	MALE	Stage IIIC	T4b	M0	N2
TCGA-CA-5254	386	0	42	FEMALE	Stage IIA	T3	M0	N0
TCGA-A6-A56B	1711	1	57	MALE	Stage IIIB	T3	M0	N1
TCGA-CM-6169	396	0	67	MALE	Stage IIA	T3	M0	N0
TCGA-AA-A00E	913	0	65	MALE	Stage IIA	T3	M0	N0
TCGA-CM-5863	457	0	60	FEMALE	Stage IIIB	T3	M0	N1b
TCGA-CM-6167	456	0	57	FEMALE	Stage IIIC	T3	M0	N2b
TCGA-AA-3949	791	0	87	FEMALE	Stage IIIB	T3	M0	N1
TCGA-AA-A02J	153	1	70	FEMALE	Stage IV	T3	M1	N0
TCGA-AA-3862	914	0	82	MALE	Stage IIA	T3	M0	N0
TCGA-AA-3950	730	0	79	FEMALE	Stage IIA	T3	M0	N0
TCGA-AA-3516	396	1	74	FEMALE	Stage III	T3	M0	N2
TCGA-A6-5666	995	0	78	MALE	Stage IIC	T4b	M0	N0
TCGA-4T-AA8H	385	0	42	FEMALE	Stage IIA	T3	MX	N0
TCGA-F4-6808	1024	0	54	FEMALE	Stage I	T1	M0	N0
TCGA-AY-A8YK	573	0	44	MALE	Stage IVA	T3	M1	N2a
TCGA-A6-3808	1014	0	73	MALE	Stage IIA	T3	M0	N0
TCGA-A6-2671	1331	1	85	MALE	Stage IV	T3	M1	N2
TCGA-A6-6781	598	0	43	MALE	Stage IIIC	T4b	MX	N1b
TCGA-AA-3867	731	0	74	MALE	Stage IV	T3	M1	N2
TCGA-AA-A00U	518	0	50	MALE	Stage IIIB	T3	M0	N1
TCGA-AA-A03F	0	0	90	FEMALE	Stage III	T3	M0	N2
TCGA-A6-6782	617	0	82	MALE	Stage IIB	T4a	MX	N0
TCGA-D5-6531	540	0	75	MALE	Stage IIA	T3	M0	N0
TCGA-AA-3697	2587	0	77	MALE	Stage II	T3	M0	N0
TCGA-D5-6532	555	0	61	MALE	Stage IIA	T3	M0	N0
TCGA-AA-3530	580	0	80	MALE	Stage I	T2	M0	N0
TCGA-A6-5656	1001	0	74	MALE	Stage I	T2	M0	N0
TCGA-CK-5912	1493	1	81	MALE	Stage I	T2	MX	N0
TCGA-AY-A54L	525	0	74	FEMALE	Stage I	T2	M0	N0
TCGA-AA-A01Z	1126	0	68	MALE	Stage II	T3	M0	N0
TCGA-A6-2675	1321	0	78	MALE	Stage IIA	T3	MX	N0
TCGA-A6-6649	735	0	66	MALE	Stage IIIB	T3	M0	N1b
TCGA-AA-3494	31	0	55	MALE	Stage IV	T3	M1	N0
TCGA-AA-3554	546	0	62	FEMALE	Stage IIA	T3	M0	N0
TCGA-A6-6138	685	0	61	MALE	Stage I	T2	M0	N0
TCGA-DM-A28F	1094	1	73	MALE	Stage IIIB	T3	M0	N1
TCGA-CM-6674	394	0	39	MALE	Stage IIA	T3	M0	N0
TCGA-F4-6459	262	1	61	FEMALE	Stage IIIB	T3	M0	N2a
TCGA-CM-4744	609	0	69	MALE	Stage I	T2	M0	N0
TCGA-RU-A8FL	1177	0	51	MALE	Stage IIIB	T3	MX	N2a
TCGA-AA-3560	608	0	72	FEMALE	Stage IIIC	T3	M0	N2
TCGA-QL-A97D	666	0	84	FEMALE	Stage I	T2	MX	N0
TCGA-A6-3810	1111	0	62	MALE	Stage IIA	T3	M0	N0
TCGA-DM-A28K	2988	0	75	MALE	Stage IIA	T3	M0	N0
TCGA-AA-3663	212	0	42	MALE	Stage II	T3	M0	N0
TCGA-AA-3549	639	0	69	MALE	Stage I	T2	M0	N0
TCGA-DM-A1D6	570	1	88	MALE	Stage IIA	T3	M0	N0
TCGA-D5-6529	614	0	69	MALE	Stage IIA	T3	M0	N0
TCGA-AA-3846	518	0	74	FEMALE	Stage IIA	T3	M0	N0
TCGA-AA-3952	61	1	68	MALE	Stage IIIC	T3	M0	N2
TCGA-D5-6534	1316	0	62	FEMALE	Stage IIA	T3	M0	N0
TCGA-AA-3844	454	0	78	FEMALE	Stage IIIC	T3	M0	N2
TCGA-CM-4746	1126	0	61	MALE	Stage I	T2	M0	N0
TCGA-AA-3955	638	0	38	MALE	Stage IIIB	T2	M0	N2a
TCGA-AA-3692	1095	1	47	FEMALE	Stage IV	T3	M1	N2
TCGA-D5-6926	275	0	65	MALE	Stage IIIB	T4a	M0	N1
TCGA-DM-A28H	3561	0	50	MALE	Stage IIIC	T3	M0	N2
TCGA-G4-6315	1883	0	66	MALE	Stage IV	T3	M1	N1
TCGA-AA-3529	0	1	78	FEMALE	Stage IIIC	T3	M0	N2
TCGA-AA-A00F	1035	0	66	MALE	Stage IIIC	T3	M0	N2
TCGA-AZ-6606	357	1	81	MALE	Stage IV	T4	M1	N2
TCGA-AA-3685	1127	0	69	MALE	Stage II	T3	M0	N0
TCGA-AA-3970	1096	0	65	MALE	Stage IIA	T3	M0	N0
TCGA-AA-3861	914	0	72	MALE	Stage IIA	T3	M0	N0
TCGA-CM-6679	306	0	58	MALE	Stage IIA	T3	M0	N0
TCGA-CM-6165	488	0	74	MALE	Stage IIA	T3	M0	N0
TCGA-AA-A01Q	31	0	48	FEMALE	Stage II	T3	M0	N0
TCGA-CM-5862	153	1	80	MALE	Stage IVA	T3	M1a	N1a
TCGA-AZ-4313	2310	0	51	FEMALE	Stage I	T1	M0	N0
TCGA-A6-6652	751	0	59	MALE	Stage IVA	T3	M1	N0
TCGA-AD-6548	650	0	81	FEMALE	Stage I	T2	M0	N0
TCGA-AA-3939	395	0	83	MALE	Stage IIA	T3	M0	N0
TCGA-T9-A92H	362	0	82	MALE	Stage IIA	T3	M0	N0
TCGA-AA-3519	276	0	63	MALE	Stage III	T3	M0	N1
TCGA-G4-6306	1359	0	71	MALE	unknow	T2	M0	N0
TCGA-A6-6141	255	0	31	MALE	Stage IIA	T3	M0	N0
TCGA-DM-A282	4233	0	60	FEMALE	Stage IIA	T3	M0	N0
TCGA-G4-6626	1	1	90	MALE	Stage IIA	T3	M0	N0
TCGA-A6-2678	1286	0	43	FEMALE	Stage IIIB	T3	M0	N1
TCGA-AA-3510	1946	0	70	MALE	Stage II	T3	M0	N0
TCGA-AA-A004	424	0	76	MALE	Stage IIA	T3	M0	N0
TCGA-G4-6304	1631	0	66	FEMALE	Stage IIB	T4	M0	N0
TCGA-A6-2684	1127	0	75	FEMALE	Stage I	T2	M0	N0
TCGA-AM-5820	14	0	59	FEMALE	Stage IVA	T4a	M1	N2
TCGA-F4-6856	1074	0	45	MALE	Stage I	T2	M0	N0
TCGA-5M-AATE	1200	0	76	MALE	Stage IIA	T3	M0	N0
TCGA-AA-3864	1612	0	71	MALE	Stage II	T3	M0	N0
TCGA-AA-3511	212	0	64	MALE	Stage II	T4	M0	N0
TCGA-D5-7000	312	0	79	FEMALE	Stage I	T2	M0	N0
TCGA-CK-6747	820	0	87	FEMALE	Stage IIA	T3	MX	N0
TCGA-AA-A00R	30	0	64	FEMALE	Stage I	T2	M0	N0
TCGA-NH-A50U	334	1	42	MALE	Stage IVA	T4a	M1a	N0
TCGA-AA-3973	397	0	69	MALE	Stage IV	T4	M1	N1
TCGA-CM-6170	457	0	73	FEMALE	Stage I	T2	M0	N0
TCGA-NH-A6GB	476	0	71	FEMALE	Stage IIIC	T3	MX	N2b
TCGA-AA-A01S	31	0	47	FEMALE	Stage III	T3	M0	N1
TCGA-A6-5667	887	0	40	FEMALE	Stage IIIB	T3	MX	N1a
TCGA-AA-3994	822	0	69	MALE	Stage IIIB	T3	M0	N1
TCGA-QG-A5Z2	952	0	61	MALE	Stage I	T2	M0	N0
TCGA-D5-6540	491	0	66	MALE	Stage I	T2	M0	N0
TCGA-F4-6461	338	1	41	FEMALE	Stage IIIC	T4b	M0	N2
TCGA-AZ-6605	159	1	77	MALE	Stage IIIB	T4	M0	N1
TCGA-D5-6535	460	0	80	FEMALE	Stage IIIB	T3	MX	N1
TCGA-CM-6172	335	0	70	FEMALE	Stage IIIB	T3	M0	N1a
TCGA-G4-6303	2003	1	54	FEMALE	Stage IV	T3	M1	N1
TCGA-A6-5657	962	0	65	MALE	Stage IIIB	T3	M0	N1
TCGA-5M-AAT6	290	1	40	FEMALE	Stage IV	T4a	M1a	N2b
TCGA-AD-5900	370	0	67	MALE	Stage I	T2	MX	N0
TCGA-A6-2677	740	1	68	FEMALE	Stage IIIC	T3	M0	N2
TCGA-AU-3779	441	0	80	FEMALE	Stage IIA	T3	M0	N0
TCGA-AA-3989	242	1	84	MALE	Stage IV	T3	M1	N2
TCGA-AY-A69D	543	0	55	FEMALE	Stage IIA	T3	M0	N0
TCGA-AA-3854	1096	0	71	FEMALE	Stage I	T2	M0	N0
TCGA-AA-3956	1035	0	65	MALE	Stage IIA	T3	M0	N0
TCGA-CA-5796	377	0	52	FEMALE	Stage IIA	T3	M0	N0
TCGA-AA-3947	1004	0	60	FEMALE	Stage IIB	T4	M0	N0
TCGA-AZ-4616	156	1	82	FEMALE	Stage IV	T3	M1	N2
TCGA-AA-3984	0	0	61	FEMALE	Stage IIA	T3	M0	N0
TCGA-A6-2685	1133	0	48	FEMALE	Stage IIA	T3	M0	N0
TCGA-WS-AB45	2130	0	52	FEMALE	Stage IIA	T3	MX	N0
TCGA-AA-3517	1186	0	60	MALE	Stage IIA	T3	M0	N0
TCGA-AA-3966	61	0	89	FEMALE	Stage IIA	T3	M0	N0
TCGA-A6-6780	612	0	74	MALE	Stage IIA	T3	MX	N0
TCGA-A6-2679	1366	0	73	FEMALE	Stage IIB	T3	unknow	N0
TCGA-A6-6140	734	0	62	MALE	Stage IIA	T3	M0	N0
TCGA-AY-6197	652	0	60	MALE	Stage IIA	T3	unknow	N0
TCGA-AA-3521		0	87	MALE	Stage II	T3	M0	N0
TCGA-G4-6314	1093	0	76	FEMALE	Stage IV	T3	M1	N2
TCGA-AA-3860	945	0	53	FEMALE	Stage IIIB	T3	M0	N1
TCGA-AD-6895	763	0	84	MALE	Stage IIIB	T3	M0	N1a
TCGA-G4-6309	2600	0	40	FEMALE	Stage IIIB	T3	M0	N1
TCGA-D5-6539	380	0	45	FEMALE	unknow	T3	M0	N0
TCGA-AA-A01X	791	0	80	FEMALE	Stage III	T2	M0	N1
TCGA-A6-A5ZU	293	0	59	MALE	Stage IIIB	T3	M0	N1
TCGA-AZ-6607	97	1	69	MALE	Stage IV	T4	M1	N2
TCGA-CK-6751	518	0	88	FEMALE	Stage I	T2	MX	N0
TCGA-G4-6320	804	0	73	MALE	Stage III	T3	MX	N1
TCGA-AA-3812	1066	0	82	FEMALE	Stage IIA	T3	M0	N0
TCGA-CM-4751	822	0	62	MALE	Stage IIIB	T3	M0	N1b
TCGA-AA-A00Q	1278	0	66	FEMALE	Stage IIIB	T4	M0	N1
TCGA-CK-6746	0	0	84	FEMALE	Stage IIB	T4b	MX	N0
TCGA-AA-3522	1127	0	67	MALE	Stage IIA	T3	M0	N0
TCGA-AA-A01P	1158	1	80	FEMALE	Stage III	T3	M0	N1
TCGA-DM-A288	427	1	68	MALE	Stage IIIC	T3	M0	N2
TCGA-G4-6322	792	0	65	MALE	Stage IIIB	T3	MX	N1
TCGA-AA-A010	1064	0	46	FEMALE	Stage IIB	T4	M0	N0
TCGA-AA-A00D	578	0	70	MALE	Stage I	T2	M0	N0
TCGA-AA-3673	1522	0	53	FEMALE	Stage II	T3	M0	N0
TCGA-CM-5349	915	0	68	FEMALE	Stage IIA	T3	M0	N0
TCGA-D5-6930	406	0	67	MALE	Stage IIA	T3	M0	N0
TCGA-A6-3807	1054	0	53	FEMALE	Stage IIIC	T3	M0	N2
TCGA-QG-A5YW	896	0	55	FEMALE	Stage IIIC	T3	MX	N2b
TCGA-CM-6164	883	0	46	FEMALE	Stage IIA	T3	M0	N0
TCGA-AA-3514	31	0	81	FEMALE	Stage I	T2	M0	N0
TCGA-G4-6294	858	1	75	MALE	Stage IV	T3	M1	N1
TCGA-AD-6899	176	1	84	MALE	Stage IIIC	T4a	MX	N2b
TCGA-AA-3850	0	1	74	MALE	Stage I	T2	M0	N0
TCGA-D5-5539	596	0	60	MALE	Stage IIIA	T3	M0	N1
TCGA-QG-A5YV	1301	0	64	FEMALE	Stage IIIC	T4b	MX	N1a
TCGA-CM-6161	457	0	36	FEMALE	Stage I	T2	M0	N0
TCGA-DM-A1HB	4126	0	75	MALE	Stage IIIB	T3	M0	N1
TCGA-AA-3534	882	0	78	FEMALE	Stage IIA	T3	M0	N0
TCGA-CK-6748	61	0	45	FEMALE	Stage IV	T3	M1	N1
TCGA-AA-3967	943	0	77	MALE	Stage IIIB	T3	M0	N1
TCGA-CM-6162	365	0	48	FEMALE	Stage IIIB	T3	M0	N1a
TCGA-AA-A00L	1157	0	66	MALE	Stage IIA	T3	M0	N0
TCGA-AZ-6600	368	1	64	MALE	Stage IV	T4	M1	N1
TCGA-CM-6676	337	0	82	MALE	Stage I	T2	M0	N0
TCGA-AA-3558	638	0	70	MALE	Stage I	T2	M0	N0
TCGA-AD-6963	834	0	58	MALE	unknow	T3	MX	N0
TCGA-AA-3552	396	1	85	MALE	Stage IIIC	T3	M0	N2
TCGA-AA-3821	31	0	81	FEMALE	Stage I	T2	M0	N0
TCGA-G4-6625	2792	0	77	FEMALE	Stage IIA	T3	M0	N0
TCGA-D5-6536	543	0	73	MALE	Stage IIA	T3	M0	N0
TCGA-A6-3809	996	0	71	FEMALE	Stage IIB	T4	M0	N0
TCGA-AA-3972	1551	0	72	MALE	Stage IV	T3	M1	N1
TCGA-A6-6648	766	0	56	MALE	Stage IVA	T3	M1a	N0
TCGA-AZ-5403	1910	1	43	MALE	Stage II	T3	MX	N0
TCGA-CM-6171	427	0	77	FEMALE	Stage I	T2	M0	N0
TCGA-G4-6586	1089	0	73	FEMALE	Stage IIA	T3	M0	N0
TCGA-CA-6719	435	0	77	MALE	Stage IIA	T3	M0	N0
TCGA-3L-AA1B	475	0	61	FEMALE	Stage I	T2	M0	N0
TCGA-CM-6675	397	0	35	MALE	Stage IVB	T3	M1b	N2b
TCGA-AA-3548	1034	0	71	FEMALE	Stage IIIC	T3	M0	N2
TCGA-G4-6299	2268	0	69	MALE	Stage IIIC	T3	M0	N2
TCGA-AA-3837	1186	0	67	MALE	Stage IIA	T3	M0	N0
TCGA-F4-6570	188	1	78	FEMALE	Stage IIA	T3	M0	N0
TCGA-CK-4947	534	0	46	FEMALE	Stage IIIB	T4	M0	N1
TCGA-A6-5660	888	0	73	MALE	Stage IIIC	T3	M0	N2b
TCGA-F4-6569	1087	0	60	MALE	Stage I	T2	M0	N0
TCGA-DM-A1DA	228	1	71	FEMALE	Stage IIIC	T3	M0	N2
TCGA-A6-6137	824	0	55	MALE	Stage IIIB	T3	M0	N1c
TCGA-AA-A02W	1247	0	73	FEMALE	Stage I	T2	M0	N0
TCGA-A6-6142	763	0	56	FEMALE	Stage IVA	T3	M1a	N1a
TCGA-NH-A6GA	302	1	58	MALE	Stage IIIC	T4a	MX	N2a
TCGA-CK-4952	475	0	48	FEMALE	Stage IIIC	T4	M0	N2
TCGA-AA-A01T	1005	0	63	FEMALE	Stage III	T3	M0	N1
TCGA-DM-A0XD	743	1	65	MALE	Stage IIA	T3	M0	N0
TCGA-A6-2674	1331	0	71	MALE	Stage IV	T3	M1	N2
TCGA-AA-3852	0	1	88	MALE	Stage IIA	T3	M0	N0
TCGA-A6-5659	926	0	82	MALE	Stage I	T2	M0	N0
TCGA-AA-A02F	1216	0	68	FEMALE	Stage IV	T3	M1	N1
TCGA-CM-6168	395	0	84	FEMALE	Stage IIA	T3	M0	N0
TCGA-AA-A01F	974	0	72	MALE	Stage IIIB	T3	M0	N1
TCGA-AZ-4681	3247	0	79	FEMALE	Stage IIA	T3	M0	N0
TCGA-AZ-6603	899	1	77	FEMALE	unknow	T2	MX	N1
TCGA-DM-A1D7	405	1	82	MALE	Stage IIA	T3	M0	N0
TCGA-AA-A01V	31	0	59	MALE	Stage I	T2	M0	N0
TCGA-AA-3875	549	0	78	FEMALE	Stage I	T1	M0	N0
TCGA-A6-2682	424	1	70	MALE	Stage IV	T4b	M1	N1
TCGA-AA-3681	182	0	77	FEMALE	Stage III	T3	M0	N1
TCGA-G4-6307	1674	0	37	FEMALE	Stage IIIB	T3	M0	N1
TCGA-D5-6927	287	0	34	MALE	Stage IIA	T3	M0	N0
TCGA-F4-6463	1087	0	51	MALE	Stage IIA	T3	M0	N0
TCGA-AA-3693	0	0	77	FEMALE	Stage IV	T4	M1	N1
TCGA-AD-6890	746	0	65	MALE	unknow	T1	MX	N0
TCGA-DM-A1D8	383	1	50	FEMALE	unknow	T3	unknow	N1
TCGA-AY-A71X	588	0	54	FEMALE	Stage I	T2	M0	N0
TCGA-DM-A28G	1849	1	75	MALE	Stage IIA	T3	M0	N0
TCGA-AA-3858	945	0	67	MALE	Stage I	T2	M0	N0
TCGA-AA-3811	306	1	84	FEMALE	Stage III	T3	M0	N2
TCGA-AA-A01C	457	0	75	MALE	Stage IIIA	T2	M0	N1
TCGA-AA-3833	485	0	63	FEMALE	Stage IIA	T3	M0	N0
TCGA-A6-4107	987	0	57	FEMALE	Stage IIIB	T3	M0	N1b
TCGA-AD-6965	805	0	62	MALE	Stage IIIC	T4a	M0	N2b
TCGA-AA-3848	306	1	82	FEMALE	Stage IIIC	T3	M0	N2
TCGA-D5-6541	474	0	49	MALE	Stage IIA	T3	M0	N0
TCGA-D5-6928	354	0	80	MALE	Stage IIA	T3	M0	N0
TCGA-AA-3544	426	0	68	MALE	Stage I	T2	M0	N0
TCGA-A6-6654	726	0	65	FEMALE	Stage IIIB	T3	M0	N1
TCGA-A6-2683	504	1	57	FEMALE	Stage IV	T4	M1	N0
TCGA-DM-A1DB	1348	1	68	MALE	Stage IIA	T3	M0	N0
TCGA-D5-5538	1661	1	60	FEMALE	Stage IIIB	T3	M0	N1b
TCGA-AM-5821	28	0	68	FEMALE	Stage IIA	T3	M0	N0
TCGA-AA-3667	426	0	36	FEMALE	Stage I	T2	M0	N0
TCGA-CA-6718	306	1	46	MALE	Stage IIA	T3	M0	N0
TCGA-D5-6530	621	0	53	MALE	Stage I	T2	M0	N0
TCGA-AA-3660	2375	0	51	FEMALE	Stage II	T3	M0	N0
TCGA-AA-3856	30	0	59	MALE	Stage IIA	T3	M0	N0
TCGA-G4-6310	1935	0	69	MALE	Stage IIIB	T3	M0	N1
TCGA-F4-6806	1260	0	59	FEMALE	Stage I	T2	M0	N0
TCGA-AY-5543	1004	0	65	FEMALE	Stage IVA	T3	M1	N1a
TCGA-AY-4070	496	1	50	FEMALE	Stage IIIC	T3	M0	N2
TCGA-AA-A00O	822	0	83	FEMALE	Stage IIIC	T3	M0	N2
TCGA-CM-6163	427	0	74	MALE	Stage I	T1	M0	N0
TCGA-AA-A00Z	669	0	70	MALE	Stage IIA	T3	M0	N0
TCGA-5M-AAT4	49	1	74	MALE	Stage IV	T3	M1b	N0
TCGA-AZ-4315	1776	0	61	MALE	Stage IIA	T3	M0	N0
TCGA-AA-3678	1430	0	60	FEMALE	Stage III	T2	M0	N1
TCGA-AA-3532	882	0	63	MALE	Stage IIA	T3	M0	N0
TCGA-AU-6004	824	0	69	FEMALE	Stage I	T2	M0	N0
TCGA-AA-3975	1036	0	80	MALE	Stage I	T2	M0	N0
TCGA-4N-A93T	146	0	67	MALE	Stage IIIB	T4a	M0	N1b
TCGA-AA-3679	457	0	59	MALE	Stage IV	T3	M1	N2
TCGA-DM-A28A	805	1	78	MALE	Stage IIIC	T3	M0	N2
TCGA-AA-3855	975	0	72	MALE	Stage I	T2	M0	N0
TCGA-G4-6317	1095	0	51	FEMALE	Stage IIIC	T3	MX	N2
TCGA-F4-6809	403	1	52	FEMALE	Stage IVA	T3	M1	N1
TCGA-AA-3561	424	0	72	MALE	Stage IIA	T3	M0	N0
TCGA-CK-4950	2599	0	68	FEMALE	Stage IIIB	T3	M0	N1
TCGA-NH-A5IV	0	0	90	FEMALE	Stage IIA	T3	MX	N0
TCGA-AA-A022	0	0	88	FEMALE	Stage II	T4	M0	N0
TCGA-AA-3562	608	0	82	MALE	Stage IIIC	T3	M0	N2
TCGA-AZ-6599	206	1	72	MALE	Stage I	T2	MX	N0
TCGA-AA-3526	580	0	57	MALE	Stage I	T2	M0	N0
TCGA-AA-3489	214	1	75	MALE	Stage II	T3	M0	N0
TCGA-CM-5864	457	0	60	MALE	Stage I	T2	M0	N0
TCGA-A6-2686	1126	1	81	FEMALE	Stage IIA	T3	M0	N0
TCGA-A6-A565	494	1	34	FEMALE	Stage IIIC	T3	MX	N2
TCGA-A6-5662	718	0	46	MALE	Stage IVA	T3	M1	N2
TCGA-AA-3815	1005	0	65	FEMALE	Stage IIA	T3	M0	N0
TCGA-AA-3675	1431	0	84	MALE	Stage II	T3	M0	N0
TCGA-CA-6716	371	0	65	MALE	Stage IIA	T3	M0	N0
TCGA-AA-3672	0	0	90	FEMALE	Stage III	T3	M0	N1
TCGA-AA-3877	943	0	83	FEMALE	Stage I	T1	M0	N0
TCGA-NH-A50V	588	0	69	MALE	Stage IIIB	T3	M0	N2a
TCGA-F4-6703	1456	0	64	MALE	Stage IIA	T3	M0	N0
TCGA-CM-6680	366	0	78	FEMALE	Stage IIIB	T3	M0	N2a
TCGA-AA-3866	518	0	78	FEMALE	Stage I	T2	M0	N0
TCGA-CK-5914	669	0	81	MALE	Stage IIIB	T3	MX	N1
TCGA-CA-5797	383	0	56	MALE	Stage IIA	T3	M0	N0
TCGA-CM-5348	699	0	72	MALE	Stage IIIB	T3	M0	N1a
TCGA-AA-3870	912	0	71	FEMALE	Stage IV	T3	M1	N2
TCGA-AA-A024	1188	1	81	MALE	Stage II	T3	M0	N0
TCGA-DM-A28M	2895	0	63	MALE	Stage IIA	T3	M0	N0
TCGA-AA-A01K	943	0	74	FEMALE	Stage IIIC	T3	M0	N2
TCGA-CK-5913	1561	0	58	FEMALE	Stage IIA	T3	MX	N0
TCGA-AA-3492	1	1	90	FEMALE	Stage II	T3	M0	N0
TCGA-AA-3818	30	1	78	FEMALE	Stage IIA	T3	M0	N0
TCGA-A6-A566	758	1	55	FEMALE	Stage IIIB	T4	M0	N1
TCGA-DM-A1D0	3974	0	79	FEMALE	Stage IIA	T3	M0	N0
TCGA-G4-6302	0	0	90	FEMALE	Stage IIA	T3	M0	N0
TCGA-CK-4951	2134	1	79	FEMALE	Stage IIA	T3	M0	N0
TCGA-AA-3713	579	0	68	MALE	Stage IV	T3	M1	N0
TCGA-A6-5665	671	0	84	FEMALE	Stage IIA	T3	M0	N0
TCGA-CM-5341	884	0	82	FEMALE	Stage IIIA	T2	M0	N1a
TCGA-CA-5255	376	0	45	MALE	Stage IIA	T3	M0	N0
TCGA-DM-A0XF	1162	1	68	FEMALE	Stage IIIC	T3	M0	N2
TCGA-F4-6460	972	1	51	FEMALE	Stage IIIB	T3	M0	N1
TCGA-NH-A8F7	543	0	53	FEMALE	Stage IIA	T3	MX	N0
TCGA-D5-5540	1706	0	73	MALE	Stage IIA	T3	M0	N0
TCGA-CM-4743	701	0	69	MALE	Stage IIA	T3	M0	N0
TCGA-AA-3509	1915	0	54	FEMALE	Stage II	T3	M0	N0
TCGA-AA-3971	489	0	58	MALE	Stage III	T3	M0	N1
TCGA-AA-3842	1126	0	51	MALE	Stage IIIA	T2	M0	N1
TCGA-AA-3664	1643	0	74	FEMALE	Stage II	T3	M0	N0
TCGA-DM-A1D9	4270	0	67	FEMALE	Stage IIA	T3	M0	N0
TCGA-A6-4105	442	1	79	MALE	Stage IIA	T3	M0	N0
TCGA-AZ-4323	43	1	37	MALE	Stage IV	T4	M1	N2
TCGA-CM-6166	669	0	48	FEMALE	Stage I	T2	M0	N0
TCGA-CM-4747	761	0	47	MALE	Stage IVA	T4a	M1a	N1b
TCGA-NH-A8F8	511	1	79	MALE	Stage IV	T4a	M1	N2b
TCGA-AA-A02R	670	1	84	FEMALE	Stage IIA	T3	M0	N0
TCGA-AA-3696	153	1	75	FEMALE	Stage IV	T3	M1	N1
TCGA-A6-2676	1305	1	75	FEMALE	Stage IIB	T4	M0	N0
TCGA-D5-6898	229	0	51	FEMALE	Stage I	T2	M0	N0
TCGA-CM-4752	396	0	58	MALE	Stage IIA	T3	M0	N0
TCGA-G4-6588	796	0	58	FEMALE	Stage IIA	T3	M0	N0
TCGA-AA-3930	61	1	66	MALE	Stage IV	T3	M1	N2
TCGA-CA-5256	379	0	54	FEMALE	Stage IIA	T3	M0	N0
TCGA-AA-A02K	426	1	50	MALE	Stage IV	T4	M1	N2
TCGA-D5-5541	1701	0	63	MALE	Stage IIIB	T3	M0	N1a
TCGA-AA-A00W	456	0	80	MALE	Stage I	T1	M0	N0
TCGA-D5-6923	378	0	57	MALE	Stage I	T2	M0	N0
TCGA-CK-5915	0	0	63	MALE	Stage I	T2	MX	N0
TCGA-G4-6321	672	0	60	FEMALE	Stage III	T2	MX	N1
TCGA-AA-A01G	365	0	63	MALE	Stage IIA	T3	M0	N0
TCGA-AA-3715	579	1	77	MALE	Stage II	T3	M0	N0
TCGA-AA-3680	335	1	67	FEMALE	Stage IV	T4	M1	N2
TCGA-D5-6932	346	0	69	MALE	Stage IIA	T3	M0	N0
TCGA-AZ-6598	1503	1	77	FEMALE	Stage II	T3	MX	N0
TCGA-AA-3538	791	0	54	FEMALE	Stage I	T2	M0	N0
TCGA-AA-3684	0	0	65	FEMALE	Stage IV	T4	M1	N2
TCGA-AA-3556	700	0	78	MALE	Stage I	T2	M0	N0
TCGA-AZ-6601	3042	1	68	MALE	Stage II	T3	M0	N0
TCGA-AA-3688	578	0	80	MALE	Stage IV	T3	M1	N1
TCGA-AA-3841	1124	0	66	MALE	Stage IIA	T3	M0	N0
TCGA-AA-3502	1065	0	73	MALE	Stage I	T2	M0	N0
TCGA-AY-6386	542	0	66	FEMALE	Stage IIIB	T3	M0	N1a
TCGA-AZ-4615	1002	0	84	MALE	Stage IIIB	T3	M0	N1
TCGA-D5-6533	775	0	68	FEMALE	unknow	T4b	M0	N0
TCGA-AZ-4308	3324	0	47	FEMALE	Stage IIIB	T3	M0	N1
TCGA-NH-A50T	553	0	68	FEMALE	Stage IIA	T3	MX	N0
TCGA-G4-6293	4051	0	49	FEMALE	Stage III	T3	M0	N1
TCGA-AA-3542	395	0	69	MALE	Stage IIIC	T3	M0	N2
TCGA-AY-6196	6	0	47	MALE	Stage IIIC	T3	unknow	N2b
TCGA-CA-6717	388	0	57	MALE	Stage IIA	T3	M0	N0
TCGA-AA-3524	1096	0	85	MALE	Stage II	T3	M0	N0
TCGA-CM-5860	974	0	44	MALE	Stage IIA	T3	M0	N0
TCGA-F4-6854	16	0	77	FEMALE	Stage IIA	T3	M0	N0
TCGA-A6-5664	672	0	80	MALE	Stage IIIC	T4a	MX	N2a
TCGA-AA-3977	761	0	65	MALE	unknow	T2	unknow	N0
TCGA-CK-5916	643	1	71	FEMALE	Stage I	T1	M0	N0
TCGA-AA-3655	1856	0	68	MALE	Stage II	T3	M0	N0
TCGA-AA-3520	731	0	86	FEMALE	Stage II	T3	M0	N0
TCGA-F4-6807	1309	0	51	FEMALE	Stage IIIC	T3	M0	N2b
TCGA-AA-3555	911	0	81	FEMALE	Stage IIA	T3	M0	N0
TCGA-D5-6537	146	1	64	MALE	Stage IIIB	T3	MX	N1a
TCGA-G4-6297	2506	0	55	FEMALE	Stage IV	T3	M1	N2
TCGA-G4-6298	0	1	90	MALE	Stage IIIB	T4a	MX	N1
TCGA-G4-6628	2424	0	78	MALE	Stage I	T2	M0	N0
TCGA-AA-A00A	1157	0	80	MALE	Stage IIA	T3	M0	N0
TCGA-AZ-6608	59	1	55	FEMALE	Stage IIIA	T2	M0	N1
TCGA-G4-6295	254	0	70	FEMALE	Stage II	T3	M0	N0
TCGA-AD-6901	682	1	78	MALE	unknow	T3	MX	N0
TCGA-CM-5861	457	0	63	FEMALE	Stage IIA	T3	M0	N0
TCGA-AA-3695	0	0	63	FEMALE	Stage IV	T3	M1	N2
TCGA-A6-6650	627	0	69	FEMALE	Stage IIA	T3	M0	N0
TCGA-AA-A029	1581	0	67	MALE	Stage II	T3	M0	N0
TCGA-A6-6653	742	0	82	MALE	Stage I	T2	M0	N0
TCGA-AA-3979	730	0	84	MALE	Stage IIA	T3	M0	N0
TCGA-NH-A6GC	389	0	66	FEMALE	Stage IVB	T4b	M1b	N1b
TCGA-DM-A280	236	1	70	FEMALE	Stage IIA	T3	M0	N0
TCGA-AA-A017	457	0	57	FEMALE	Stage IIA	T3	M0	N0
TCGA-AA-3869	822	1	76	MALE	Stage IV	T4	M1	N2
TCGA-CM-6677	337	0	75	FEMALE	Stage IIA	T3	M0	N0
TCGA-AA-A01R	1065	0	47	MALE	Stage III	T3	M0	N2
TCGA-DM-A0X9	3641	0	71	FEMALE	Stage IIA	T3	M0	N0
TCGA-AZ-4614	172	1	71	FEMALE	Stage IVA	T4a	M1	N1
TCGA-CM-4748	792	0	53	MALE	Stage IIIB	T4a	M0	N1a
TCGA-AD-6888	472	1	73	MALE	Stage IIIB	T3	M0	N1b
TCGA-D5-6929	408	0	49	FEMALE	Stage IV	T3	M1	N1
TCGA-F4-6855	1442	0	70	FEMALE	Stage IIA	T3	M0	N0
TCGA-CM-5868	518	0	59	FEMALE	Stage IVA	T4a	M1a	N1a
TCGA-AA-A01I	943	0	76	MALE	Stage I	T2	M0	N0
TCGA-A6-5661	1020	0	80	FEMALE	Stage IIA	T3	M0	N0
TCGA-AA-3941	730	0	84	FEMALE	Stage IVA	T4	M1a	N1b
TCGA-A6-2680	1068	0	72	FEMALE	Stage II	T3	M0	N0
TCGA-AA-3662	184	0	80	FEMALE	Stage IV	T4	M1	N2
TCGA-AA-3872	0	0	45	MALE	Stage IV	T4	M1	N2
TCGA-SS-A7HO	1829	0	44	FEMALE	Stage IIB	T4a	M0	N0
TCGA-AA-A02Y	1216	0	73	MALE	Stage I	T2	M0	N0
TCGA-DM-A1D4	2821	1	80	MALE	Stage IIA	T3	M0	N0
TCGA-AA-3982	822	0	75	MALE	Stage IIIB	T3	M0	N1
TCGA-DM-A28E	3648	0	72	FEMALE	Stage IIA	T3	M0	N0
TCGA-A6-2672	1419	0	82	FEMALE	Stage IIIB	T3	M0	N1
TCGA-AA-3666	61	1	68	MALE	Stage III	T3	M0	N1
TCGA-AA-3845	0	1	86	FEMALE	Stage IIA	T3	M0	N0
TCGA-AA-3553	730	0	61	FEMALE	Stage I	T2	M0	N0
TCGA-AD-6964	331	1	58	MALE	unknow	T4a	unknow	N2b
TCGA-AA-3851	1006	0	74	MALE	Stage IIA	T3	M0	N0
TCGA-AA-3980	242	0	89	FEMALE	Stage I	T2	M0	N0
TCGA-AD-A5EK	500	0	51	MALE	Stage I	T2	MX	N0
TCGA-DM-A1HA	2600	0	82	MALE	Stage IIIC	T3	M0	N2
TCGA-AA-3496	31	0	83	FEMALE	Stage II	T3	M0	N0
TCGA-AA-3527	0	0	90	FEMALE	Stage IIA	T3	M0	N0
TCGA-G4-6323	419	0	50	MALE	Stage IA	Tis	MX	N0
TCGA-F4-6704	47	0	60	MALE	Stage IIIC	T3	MX	N2b
TCGA-AA-A00N	122	1	75	MALE	Stage IIB	T4	M0	N0
TCGA-AD-6889	2532	1	76	MALE	Stage IIA	T3	M0	N0
TCGA-AA-3531	1035	0	75	FEMALE	Stage IIA	T3	M0	N0
TCGA-AD-A5EJ	0	0	74	FEMALE	Stage IIA	T3	MX	N0
TCGA-CK-4948	4502	0	45	FEMALE	Stage III	T3	M0	N1
TCGA-AA-3506	1765	0	77	MALE	Stage I	T2	M0	N0
TCGA-CM-5344	670	0	39	FEMALE	Stage IIIB	T3	M0	N1b
TCGA-AA-3831	547	0	66	MALE	Stage IIA	T3	M0	N0
TCGA-AA-A00J	549	0	80	MALE	Stage IIIB	T4	M0	N1
TCGA-F4-6805	1047	0	58	FEMALE	Stage IIA	T3	M0	N0
TCGA-D5-6538	521	0	79	FEMALE	Stage IIIB	T3	M0	N2
TCGA-A6-A567	1881	1	56	MALE	Stage IV	T3	M1	N1
TCGA-A6-2681	1387	0	73	FEMALE	Stage IIA	T3	M0	N0
TCGA-AA-3525	1	0	90	MALE	Stage IIIB	T3	M0	N1
TCGA-AZ-5407	2683	0	51	FEMALE	Stage I	T1	M0	N0
TCGA-AA-3986	580	0	73	MALE	Stage I	T2	M0	N0
TCGA-G4-6627	2175	0	84	MALE	Stage IIA	T3	M0	N0
TCGA-DM-A28C	2475	1	74	MALE	Stage IIA	T3	M0	N0

## Sheet: S7
Table-S7: Clinicopathological data of COAD patients from GSE29623
id	gender	T	N	M	stage	OS	fustat
GSM734111	gender: MALE	t stage: 3	n stage: 1	m stage (0: no; 1: metastasis): 0	ajcc staging: Stage 3	overall survival (os): 52.86	os event: alive
GSM734112	gender: FEMALE	t stage: 3	n stage: 1	m stage (0: no; 1: metastasis): 0	ajcc staging: Stage 3	overall survival (os): 54.9	os event: dead
GSM734113	gender: MALE	t stage: 3	n stage: 1	m stage (0: no; 1: metastasis): 0	ajcc staging: Stage 3	overall survival (os): 74.07	os event: alive
GSM734114	gender: MALE	t stage: 3	n stage: 1	m stage (0: no; 1: metastasis): 0	ajcc staging: Stage 3	overall survival (os): 59.34	os event: alive
GSM734115	gender: FEMALE	t stage: 3	n stage: 2	m stage (0: no; 1: metastasis): 1	ajcc staging: Stage 4	overall survival (os): 32.67	os event: alive
GSM734116	gender: FEMALE	t stage: 3	n stage: 1	m stage (0: no; 1: metastasis): 0	ajcc staging: Stage 3	overall survival (os): 38.72	os event: dead
GSM734117	gender: MALE	t stage: 4	n stage: 0	m stage (0: no; 1: metastasis): 1	ajcc staging: Stage 4	overall survival (os): 42.27	os event: alive
GSM734118	gender: MALE	t stage: 3	n stage: 1	m stage (0: no; 1: metastasis): 1	ajcc staging: Stage 4	overall survival (os): 8.94	os event: dead
GSM734119	gender: FEMALE	t stage: 3	n stage: 2	m stage (0: no; 1: metastasis): 1	ajcc staging: Stage 4	overall survival (os): 5.12	os event: dead
GSM734120	gender: MALE	t stage: 3	n stage: 0	m stage (0: no; 1: metastasis): 0	ajcc staging: Stage 2	overall survival (os): 47.86	os event: alive
GSM734121	gender: MALE	t stage: 3	n stage: 1	m stage (0: no; 1: metastasis): 0	ajcc staging: Stage 3	overall survival (os): 78.87	os event: alive
GSM734122	gender: MALE	t stage: 3	n stage: 1	m stage (0: no; 1: metastasis): 0	ajcc staging: Stage 3	overall survival (os): 105.17	os event: alive
GSM734123	gender: MALE	t stage: 3	n stage: 1	m stage (0: no; 1: metastasis): 0	ajcc staging: Stage 3	overall survival (os): 47.8	os event: dead
GSM734124	gender: MALE	t stage: 3	n stage: 1	m stage (0: no; 1: metastasis): 0	ajcc staging: Stage 3	overall survival (os): 6.11	os event: dead
GSM734125	gender: MALE	t stage: 2	n stage: 2	m stage (0: no; 1: metastasis): 0	ajcc staging: Stage 3	overall survival (os): 20.44	os event: dead
GSM734126	gender: FEMALE	t stage: 3	n stage: 1	m stage (0: no; 1: metastasis): 0	ajcc staging: Stage 3	overall survival (os): 85.61	os event: alive
GSM734127	gender: MALE	t stage: 3	n stage: 2	m stage (0: no; 1: metastasis): 0	ajcc staging: Stage 3	overall survival (os): 59.07	os event: dead
GSM734128	gender: MALE	t stage: 3	n stage: 1	m stage (0: no; 1: metastasis): 0	ajcc staging: Stage 3	overall survival (os): 85.93	os event: dead
GSM734129	gender: FEMALE	t stage: 3	n stage: 1	m stage (0: no; 1: metastasis): 0	ajcc staging: Stage 3	overall survival (os): 19.03	os event: dead
GSM734130	gender: MALE	t stage: 3	n stage: 1	m stage (0: no; 1: metastasis): 1	ajcc staging: Stage 4	overall survival (os): 4.96	os event: dead
GSM734131	gender: MALE	t stage: 3	n stage: 1	m stage (0: no; 1: metastasis): 1	ajcc staging: Stage 4	overall survival (os): 5.72	os event: dead
GSM734132	gender: MALE	t stage: 3	n stage: 1	m stage (0: no; 1: metastasis): 1	ajcc staging: Stage 4	overall survival (os): 95.07	os event: alive
GSM734133	gender: MALE	t stage: 3	n stage: 2	m stage (0: no; 1: metastasis): 1	ajcc staging: Stage 4	overall survival (os): 28.89	os event: dead
GSM734134	gender: MALE	t stage: 3	n stage: 1	m stage (0: no; 1: metastasis): 1	ajcc staging: Stage 4	overall survival (os): 18.54	os event: dead
GSM734135	gender: FEMALE	t stage: 3	n stage: 2	m stage (0: no; 1: metastasis): 1	ajcc staging: Stage 4	overall survival (os): 34.02	os event: dead
GSM734136	gender: MALE	t stage: 3	n stage: 1	m stage (0: no; 1: metastasis): 1	ajcc staging: Stage 4	overall survival (os): 1.44	os event: dead
GSM734137	gender: MALE	t stage: 3	n stage: 1	m stage (0: no; 1: metastasis): 1	ajcc staging: Stage 4	overall survival (os): 31.85	os event: alive
GSM734138	gender: FEMALE	t stage: 3	n stage: 1	m stage (0: no; 1: metastasis): 1	ajcc staging: Stage 4	overall survival (os): 60.75	os event: alive
GSM734139	gender: MALE	t stage: 3	n stage: 1	m stage (0: no; 1: metastasis): 1	ajcc staging: Stage 4	overall survival (os): 15.25	os event: dead
GSM734140	gender: MALE	t stage: 3	n stage: 1	m stage (0: no; 1: metastasis): 1	ajcc staging: Stage 4	overall survival (os): 14.56	os event: dead
GSM734141	gender: FEMALE	t stage: 4	n stage: 0	m stage (0: no; 1: metastasis): 1	ajcc staging: Stage 4	overall survival (os): 9.96	os event: dead
GSM734142	gender: MALE	t stage: 3	n stage: 0	m stage (0: no; 1: metastasis): 1	ajcc staging: Stage 4	overall survival (os): 22.35	os event: alive
GSM734143	gender: FEMALE	t stage: 3	n stage: 0	m stage (0: no; 1: metastasis): 0	ajcc staging: Stage 2	overall survival (os): 52.5	os event: dead
GSM734144	gender: MALE	t stage: 3	n stage: 0	m stage (0: no; 1: metastasis): 0	ajcc staging: Stage 2	overall survival (os): 88.99	os event: alive
GSM734145	gender: FEMALE	t stage: 3	n stage: 0	m stage (0: no; 1: metastasis): 0	ajcc staging: Stage 2	overall survival (os): 55.33	os event: alive
GSM734146	gender: MALE	t stage: 3	n stage: 0	m stage (0: no; 1: metastasis): 0	ajcc staging: Stage 2	overall survival (os): 37.31	os event: dead
GSM734147	gender: MALE	t stage: 3	n stage: 0	m stage (0: no; 1: metastasis): 0	ajcc staging: Stage 2	overall survival (os): 63.25	os event: alive
GSM734148	gender: FEMALE	t stage: 4	n stage: X	m stage (0: no; 1: metastasis): X	ajcc staging: Stage 2	overall survival (os): 61.57	os event: alive
GSM734149	gender: FEMALE	t stage: 3	n stage: 0	m stage (0: no; 1: metastasis): 0	ajcc staging: Stage 2	overall survival (os): 34.09	os event: alive
GSM734150	gender: MALE	t stage: 3	n stage: 0	m stage (0: no; 1: metastasis): 0	ajcc staging: Stage 2	overall survival (os): 59.96	os event: alive
GSM734151	gender: FEMALE	t stage: 3	n stage: 0	m stage (0: no; 1: metastasis): 0	ajcc staging: Stage 2	overall survival (os): 58.45	os event: alive
GSM734152	gender: FEMALE	t stage: 3	n stage: 0	m stage (0: no; 1: metastasis): 0	ajcc staging: Stage 2	overall survival (os): 37.67	os event: alive
GSM734153	gender: FEMALE	t stage: 4	n stage: 0	m stage (0: no; 1: metastasis): 0	ajcc staging: Stage 2	overall survival (os): 120.62	os event: alive
GSM734154	gender: MALE	t stage: 3	n stage: 0	m stage (0: no; 1: metastasis): 0	ajcc staging: Stage 2	overall survival (os): 25.24	os event: alive
GSM734155	gender: MALE	t stage: 3	n stage: 0	m stage (0: no; 1: metastasis): 0	ajcc staging: Stage 2	overall survival (os): 44.97	os event: alive
GSM734156	gender: MALE	t stage: 3	n stage: 0	m stage (0: no; 1: metastasis): 0	ajcc staging: Stage 2	overall survival (os): 35.9	os event: alive
GSM734157	gender: MALE	t stage: 3	n stage: 0	m stage (0: no; 1: metastasis): 0	ajcc staging: Stage 2	overall survival (os): 26.66	os event: alive
GSM734158	gender: FEMALE	t stage: 3	n stage: 0	m stage (0: no; 1: metastasis): 0	ajcc staging: Stage 2	overall survival (os): 83.99	os event: alive
GSM734159	gender: MALE	t stage: 3	n stage: 0	m stage (0: no; 1: metastasis): 0	ajcc staging: Stage 2	overall survival (os): 15.05	os event: alive
GSM734160	gender: FEMALE	t stage: 3	n stage: 0	m stage (0: no; 1: metastasis): 0	ajcc staging: Stage 2	overall survival (os): 27.15	os event: dead
GSM734161	gender: MALE	t stage: 2	n stage: 0	m stage (0: no; 1: metastasis): 0	ajcc staging: Stage 1	overall survival (os): 52.24	os event: alive
GSM734162	gender: FEMALE	t stage: 2	n stage: 0	m stage (0: no; 1: metastasis): 0	ajcc staging: Stage 1	overall survival (os): 67.82	os event: alive
GSM734163	gender: FEMALE	t stage: 2	n stage: 0	m stage (0: no; 1: metastasis): 0	ajcc staging: Stage 1	overall survival (os): 55.13	os event: alive
GSM734164	gender: MALE	t stage: 2	n stage: 0	m stage (0: no; 1: metastasis): 0	ajcc staging: Stage 1	overall survival (os): 36.59	os event: alive
GSM734165	gender: MALE	t stage: 2	n stage: 0	m stage (0: no; 1: metastasis): 0	ajcc staging: Stage 1	overall survival (os): 65.88	os event: dead
GSM734166	gender: MALE	t stage: 2	n stage: 0	m stage (0: no; 1: metastasis): 0	ajcc staging: Stage 1	overall survival (os): 59.53	os event: alive
GSM734167	gender: MALE	t stage: 2	n stage: 0	m stage (0: no; 1: metastasis): 0	ajcc staging: Stage 1	overall survival (os): 3.64	os event: alive
GSM734168	gender: FEMALE	t stage: 3	n stage: 1	m stage (0: no; 1: metastasis): 0	ajcc staging: Stage 3	overall survival (os): 99.51	os event: alive
GSM734169	gender: FEMALE	t stage: 3	n stage: 1	m stage (0: no; 1: metastasis): 0	ajcc staging: Stage 3	overall survival (os): 58.45	os event: alive
GSM734170	gender: FEMALE	t stage: 3	n stage: 0	m stage (0: no; 1: metastasis): 0	ajcc staging: Stage 2	overall survival (os): 52.14	os event: alive
GSM734171	gender: MALE	t stage: 4	n stage: 0	m stage (0: no; 1: metastasis): 0	ajcc staging: Stage 2	overall survival (os): 102.44	os event: alive
GSM734172	gender: FEMALE	t stage: 3	n stage: 0	m stage (0: no; 1: metastasis): 0	ajcc staging: Stage 2	overall survival (os): 49.87	os event: alive
GSM734173	gender: MALE	t stage: 3	n stage: 0	m stage (0: no; 1: metastasis): 1	ajcc staging: Stage 4	overall survival (os): 15.28	os event: dead
GSM734174	gender: FEMALE	t stage: 3	n stage: 1	m stage (0: no; 1: metastasis): 0	ajcc staging: Stage 3	overall survival (os): 54.54	os event: alive
GSM734175	gender: MALE	t stage: 3	n stage: 2	m stage (0: no; 1: metastasis): 0	ajcc staging: Stage 3	overall survival (os): 11.76	os event: dead

## Sheet: S8
Table-S8: Clinicopathological data of COAD patients (tissue specimens)
No.	name	Id	age	gender	stage	T	M	N
1	Cheng Laixiang	964000	63	FEMALE	ⅢB	T3	M0	N2
2	Wang Guiying	991728	65	FEMALE	ⅢB	T3	M0	N2
3	Hu Chunfeng	1010978	46	FEMALE	ⅢB	T3	M0	N1
